# Supplementary material for: Quality of Malaria Treatment Provided under ‘Better Health Together’ Project in Ethnic Communities of Myanmar: How Are We Performing?
Source: Trop Med Infect Dis. 2019 Dec 4;4(4):140. doi: 10.3390/tropicalmed4040140 (PMC6958459; doi:10.3390/tropicalmed4040140)
Supplement: Supplementary file 1 [file tropicalmed-04-00140-s001.zip]

Archive with 1 entries (1 files):
- ANNEX 1_Dataset used for analysis including codebook.xlsx
