# Supplementary material for: Quality of Malaria Treatment Provided under ‘Better Health Together’ Project in Ethnic Communities of Myanmar: How Are We Performing?
Source: Trop Med Infect Dis. 2019 Dec 4;4(4):140. doi: 10.3390/tropicalmed4040140 (PMC6958459; doi:10.3390/tropicalmed4040140)
Supplement: Supplementary file 1 [file tropicalmed-04-00140-s001.zip › ANNEX 1_Dataset used for analysis including codebook.xlsx]

## Sheet: Positive cases
org	state	agegp	sex	preg	rdt	casety	act	cq	pq	fev	ref	sercha	cor	eliref	cortime
1	3	3	2	0	1	2	12	0	0	2	1	9	0	1	1
1	3	3	1	0	2	1	0	0	0	2	1	1	1	0	1
2	2	5	2	0	2	1	0	0	0	1	1	3	1	0	1
1	3	5	1	0	2	1	0	0	0	2	0	1	1	0	1
1	3	4	1	0	1	1	0	0	0	2	1	1	1	0	1
4	3	4	2	0	1	1	0	0	0	2	0	2	1	0	1
1	3	5	2	0	3	1	24	0	48	2	1	9	0	0	1
1	3	4	1	0	2	1	0	8	32	0	0	9	0	0	9
1	3	3	1	0	2	1	0	5	16	0	0	9	0	0	9
1	3	5	1	0	2	1	0	10	48	1	0	9	0	0	0
1	3	5	2	0	2	1	0	10	48	1	0	9	0	0	0
1	3	5	1	0	2	1	0	10	48	1	0	9	0	0	0
1	3	2	2	0	2	1	0	4	0	2	0	9	0	0	1
1	3	4	1	0	2	1	0	8	32	1	0	9	0	0	0
1	3	5	1	0	2	1	0	10	48	2	0	9	0	0	1
1	3	5	1	0	2	1	0	10	48	2	0	9	0	0	1
1	3	4	1	0	2	1	0	8	32	1	0	9	0	0	0
1	3	5	1	0	3	2	24	0	48	2	1	9	0	1	1
2	2	5	1	0	1	1	0	0	0	1	1	3	1	0	1
1	3	5	1	0	2	1	0	10	48	2	0	9	0	0	1
1	3	5	2	0	3	2	24	0	48	2	1	9	0	1	1
1	3	5	2	0	2	1	0	10	48	2	0	9	0	0	1
1	3	2	1	0	2	1	0	4	0	1	0	9	0	0	0
1	3	5	2	0	2	1	0	10	48	2	0	9	0	0	1
1	3	2	1	0	2	1	0	4	0	2	0	9	0	0	1
1	3	2	1	0	2	1	0	4	0	2	0	9	0	0	1
1	3	4	1	0	2	1	0	8	32	2	0	9	0	0	1
1	3	5	2	0	2	1	0	10	48	1	0	9	0	0	0
1	3	2	1	0	2	1	0	4	0	2	0	9	0	0	1
1	3	4	1	0	2	1	0	8	32	1	0	9	0	0	0
1	3	3	1	0	2	1	0	5	16	2	0	9	0	0	1
1	3	5	1	0	2	1	0	10	48	1	0	9	0	0	0
1	3	4	1	0	2	1	0	8	32	1	0	9	0	0	0
1	3	4	1	0	2	1	0	8	32	0	0	9	0	0	9
1	3	3	1	0	2	1	0	5	16	0	0	9	0	0	9
1	3	5	1	0	2	1	0	10	48	0	0	9	0	0	9
1	3	5	1	0	2	1	0	10	48	0	0	9	0	0	9
1	3	2	1	0	2	1	0	4	0	1	0	9	0	0	0
1	3	4	1	0	2	1	0	8	32	1	0	9	0	0	0
1	3	5	1	0	2	1	0	10	48	1	0	9	0	0	0
1	3	4	1	0	3	2	18	0	32	2	1	9	0	1	1
1	3	4	1	0	2	1	0	8	32	2	0	9	0	0	1
1	3	5	1	0	3	2	24	0	48	2	1	9	0	1	1
1	3	3	1	0	2	1	0	5	16	2	0	9	0	0	1
1	3	2	2	0	2	2	0	4	0	2	1	9	0	1	1
1	3	5	1	0	3	1	24	0	48	2	1	9	0	0	1
1	3	5	1	0	2	1	0	10	48	1	0	9	0	0	0
1	3	2	1	0	3	1	6	0	0	2	0	9	0	0	1
1	3	4	2	0	3	1	18	0	32	1	0	9	0	0	0
1	3	5	1	0	2	1	0	10	48	1	0	9	0	0	0
1	2	5	1	0	1	1	24	0	6	2	0	9	0	0	1
1	3	2	2	0	2	1	0	4	0	2	0	9	0	0	1
1	3	5	2	0	2	1	0	10	48	0	0	9	0	0	9
1	2	5	1	0	2	1	0	10	48	2	0	9	0	0	1
3	1	5	1	0	1	1	24	0	6	1	0	9	0	0	0
3	1	3	2	0	2	1	0	5	16	1	0	9	0	0	0
3	1	3	2	0	1	1	12	0	2	1	0	9	0	0	0
3	1	5	1	0	1	1	24	0	6	1	0	9	0	0	0
3	1	5	2	0	2	1	0	10	48	1	0	9	0	0	0
3	1	5	1	0	1	1	24	0	6	1	0	9	0	0	0
3	1	4	1	0	2	1	0	8	32	0	0	9	0	0	9
3	1	2	1	0	1	1	6	0	0	1	0	9	0	0	0
3	1	5	1	0	1	1	24	0	6	1	0	9	0	0	0
3	1	5	1	0	1	1	24	0	6	1	0	9	0	0	0
3	1	4	2	0	2	1	0	8	32	2	0	9	0	0	1
3	1	2	1	0	2	1	0	4	0	1	0	9	0	0	0
2	2	5	1	0	3	1	0	0	0	1	1	3	1	0	1
4	3	5	2	0	1	1	0	0	0	2	0	3	1	0	1
3	1	2	2	0	2	1	0	4	0	1	0	9	0	0	0
3	1	5	2	0	1	1	24	0	6	1	0	9	0	0	0
3	1	5	2	0	2	1	0	10	48	2	0	9	0	0	1
4	3	5	1	0	1	1	0	0	0	2	1	3	1	0	1
3	1	5	2	0	2	1	0	10	48	2	0	9	0	0	1
3	1	4	2	0	1	1	18	0	4	1	0	9	0	0	0
3	1	3	1	0	2	1	0	5	16	2	0	9	0	0	1
3	1	5	1	0	1	1	24	0	6	2	0	9	0	0	1
4	3	5	2	0	1	1	0	0	0	2	0	3	1	0	1
4	3	2	1	0	2	1	0	4	0	1	0	9	0	0	0
4	3	5	2	0	2	1	0	10	48	1	0	9	0	0	0
4	3	5	2	0	2	1	0	10	48	2	0	9	0	0	1
4	3	5	2	0	2	1	0	10	48	1	0	9	0	0	0
4	3	4	2	0	1	1	24	0	2	2	0	9	0	0	1
1	3	5	1	0	1	1	0	0	0	1	1	1	1	0	1
4	3	5	2	0	2	1	0	10	48	1	0	9	0	0	0
4	3	2	2	0	2	1	0	4	0	1	0	9	0	0	0
4	3	5	1	0	1	1	24	0	6	1	0	9	0	0	0
4	3	5	2	0	1	1	24	0	6	1	0	9	0	0	0
4	3	5	2	0	3	1	0	0	0	1	1	3	1	0	1
4	3	5	1	0	1	1	24	0	6	1	0	9	0	0	0
4	3	5	2	1	1	1	24	0	0	1	0	9	0	0	0
4	3	5	1	0	1	1	24	0	6	2	0	9	0	0	1
4	3	5	1	0	1	1	24	0	6	1	0	9	0	0	0
4	3	5	1	0	1	1	24	0	6	2	0	9	0	0	1
4	3	5	2	0	1	1	24	0	6	2	0	9	0	0	1
4	3	5	2	0	1	1	24	0	6	2	0	9	0	0	1
4	3	5	2	0	2	1	0	10	48	2	0	9	0	0	1
4	3	5	1	0	2	1	0	10	48	2	0	9	0	0	1
4	3	5	2	0	2	1	0	10	48	2	0	9	0	0	1
4	3	5	2	0	2	1	0	10	48	1	0	9	0	0	0
4	3	5	1	0	1	1	24	0	6	1	0	9	0	0	0
4	3	5	1	0	2	1	0	10	48	1	0	9	0	0	0
4	3	5	1	0	2	1	0	10	48	2	0	9	0	0	1
1	3	5	2	0	1	1	0	0	0	2	1	1	1	0	1
1	3	3	1	0	3	1	0	0	0	2	1	9	1	0	1
4	3	4	1	0	2	1	0	8	32	0	0	9	0	0	9
4	3	3	2	0	2	1	0	5	16	2	0	9	0	0	1
2	2	2	2	0	1	1	6	0	0	1	0	9	0	0	0
5	3	2	2	0	1	1	6	0	0	1	0	9	0	0	0
5	3	4	1	0	1	1	18	0	4	1	0	9	0	0	0
5	3	5	2	0	2	1	0	10	48	1	0	9	0	0	0
5	3	5	2	1	2	1	0	10	0	2	0	9	0	0	1
5	3	3	2	0	2	1	0	5	16	2	0	9	0	0	1
5	3	5	2	0	2	1	0	10	48	1	0	9	0	0	0
5	3	5	1	0	2	1	0	10	48	1	0	9	0	0	0
5	3	4	1	0	2	1	0	8	32	1	0	9	0	0	0
5	3	5	1	0	2	1	0	10	48	1	0	9	0	0	0
5	4	3	2	0	1	1	12	0	2	1	0	9	0	0	0
5	3	5	1	0	2	1	0	10	48	1	0	9	0	0	0
5	3	5	1	0	2	1	0	10	48	1	0	9	0	0	0
5	4	5	1	0	1	1	24	0	6	2	0	9	0	0	1
5	4	2	2	0	1	1	6	0	0	2	0	9	0	0	1
5	3	2	1	0	2	1	0	4	0	1	0	9	0	0	0
5	3	5	1	0	2	1	0	10	48	2	0	9	0	0	1
5	3	2	1	0	2	1	0	4	0	1	0	9	0	0	0
5	3	2	1	0	2	1	0	4	0	1	0	9	0	0	0
5	3	5	2	0	2	1	0	10	48	2	0	9	0	0	1
5	3	3	2	0	1	1	12	0	2	2	0	9	0	0	1
5	3	3	1	0	2	1	0	5	16	2	0	9	0	0	1
5	3	5	1	0	2	1	0	10	48	2	0	9	0	0	1
5	3	3	1	0	2	1	0	5	16	1	0	9	0	0	0
5	3	3	2	0	2	1	0	5	16	2	0	9	0	0	1
5	3	4	2	0	1	1	18	0	4	1	0	9	0	0	0
5	3	5	1	0	1	1	24	0	6	1	0	9	0	0	0
5	3	3	1	0	1	1	12	0	2	1	0	9	0	0	0
5	3	2	1	0	1	1	6	0	0	2	0	9	0	0	1
5	3	5	2	0	1	1	24	0	6	1	0	9	0	0	0
5	3	3	2	0	2	1	0	5	16	2	0	9	0	0	1
5	3	3	2	0	1	1	12	0	2	1	0	9	0	0	0
5	3	5	2	0	1	1	24	0	6	2	0	9	0	0	1
5	3	5	2	0	1	1	24	0	6	2	0	9	0	0	1
5	3	3	2	0	1	1	12	0	2	1	0	9	0	0	0
5	3	5	1	0	1	1	24	0	6	2	0	9	0	0	1
5	3	5	1	0	1	1	24	0	6	2	0	9	0	0	1
5	3	2	1	0	2	1	0	4	0	1	0	9	0	0	0
5	3	2	2	0	2	1	0	4	0	1	0	9	0	0	0
5	3	3	1	0	2	1	0	5	16	2	0	9	0	0	1
5	3	5	2	0	2	1	0	10	48	2	0	9	0	0	1
5	3	5	1	0	2	1	0	10	48	2	0	9	0	0	1
5	3	4	1	0	2	1	0	8	32	1	0	9	0	0	0
5	3	3	1	0	1	1	12	0	2	1	0	9	0	0	0
5	3	3	1	0	1	1	12	0	2	1	0	9	0	0	0
2	2	3	1	0	3	1	0	0	0	2	1	3	1	0	1
5	3	4	2	0	1	1	18	0	4	1	0	9	0	0	0
6	5	5	1	0	2	1	0	10	48	1	0	9	0	0	0
6	5	5	2	0	2	1	0	10	48	2	0	9	0	0	1
6	5	2	1	0	2	1	0	4	0	1	0	9	0	0	0
6	4	5	1	0	1	1	24	0	6	2	0	9	0	0	1
6	4	5	1	0	1	1	24	0	6	2	0	9	0	0	1
6	5	5	1	0	2	1	0	10	48	2	0	9	0	0	1
6	5	5	1	0	2	1	0	10	48	1	0	9	0	0	0
6	5	3	1	0	2	1	0	5	16	1	0	9	0	0	0
6	4	5	1	0	2	1	0	10	48	1	0	9	0	0	0
6	4	2	2	0	2	1	0	4	0	1	0	9	0	0	0
6	5	3	2	0	2	1	0	5	16	1	0	9	0	0	0
1	3	5	2	0	2	1	0	10	48	2	0	9	0	0	1
1	3	3	1	0	2	1	0	5	16	2	0	9	0	0	1
1	3	5	2	0	2	1	0	10	48	2	0	9	0	0	1
1	3	5	1	0	1	1	24	0	6	2	0	9	0	0	1
1	3	2	1	0	2	1	0	4	0	2	0	9	0	0	1
1	3	5	2	0	2	1	0	10	48	1	0	9	0	0	0
1	3	5	1	0	2	1	0	10	48	2	0	9	0	0	1
1	3	5	1	0	1	1	24	0	6	1	0	9	0	0	0
1	3	5	1	0	2	1	0	10	48	2	0	9	0	0	1
1	3	5	1	0	2	1	0	10	48	2	0	9	0	0	1
1	3	5	1	0	1	1	24	0	6	2	0	9	0	0	1
1	3	5	2	0	2	1	0	10	48	1	0	9	0	0	0
1	3	2	2	0	1	1	6	0	0	0	0	9	0	0	9
1	3	2	2	0	1	1	6	0	0	2	0	9	0	0	1
1	3	5	2	0	2	1	0	10	48	1	0	9	0	0	0
1	3	3	2	0	2	1	0	5	16	2	0	9	0	0	1
1	3	3	1	0	2	1	0	5	16	2	0	9	0	0	1
1	3	2	2	0	2	1	0	5	0	2	0	9	0	0	1
2	2	3	1	0	3	1	0	0	0	1	1	3	1	0	1
1	3	5	1	0	1	1	24	0	6	1	0	9	0	0	0
1	3	5	1	0	2	1	0	10	48	2	0	9	0	0	1
1	3	5	2	0	2	1	0	10	48	2	0	9	0	0	1
1	3	5	1	0	2	1	0	10	48	2	0	9	0	0	1
1	3	4	1	0	1	1	18	0	4	2	0	9	0	0	1
1	3	5	1	0	2	1	0	10	48	2	0	9	0	0	1
1	3	4	1	0	3	1	0	0	0	1	0	1	1	0	1
1	3	5	1	0	1	1	24	0	6	2	0	9	0	0	1
1	3	5	2	0	1	1	24	0	6	2	0	9	0	0	1
1	3	5	1	0	2	1	0	10	48	1	0	9	0	0	0
1	3	5	2	0	2	1	0	10	48	2	0	9	0	0	1
1	3	4	1	0	1	1	18	0	4	2	0	9	0	0	1
1	3	5	1	0	1	1	24	0	6	2	0	9	0	0	1
1	3	3	2	0	2	1	0	5	16	2	0	9	0	0	1
1	3	4	1	0	2	1	0	8	32	2	0	9	0	0	1
1	3	2	2	0	2	1	0	4	0	2	0	9	0	0	1
1	3	5	1	0	2	1	0	10	48	2	0	9	0	0	1
1	3	4	1	0	2	1	0	8	32	1	0	9	0	0	0
1	3	5	1	0	2	1	0	10	48	2	0	9	0	0	1
1	3	3	1	0	2	1	0	5	16	1	0	9	0	0	0
1	3	3	1	0	2	1	0	5	16	1	0	9	0	0	0
1	3	5	1	0	2	1	0	10	48	2	0	9	0	0	1
1	3	3	1	0	2	1	0	5	16	2	0	9	0	0	1
1	3	3	2	0	2	1	0	5	16	1	0	9	0	0	0
1	3	5	2	0	2	1	0	10	48	1	0	9	0	0	0
1	3	4	2	0	2	1	0	8	32	2	0	9	0	0	1
1	3	4	1	0	1	1	18	0	4	2	0	9	0	0	1
1	3	3	1	0	2	1	0	5	16	2	0	9	0	0	1
2	2	4	1	0	3	1	0	0	0	2	1	1	1	0	1
1	3	5	2	0	2	1	0	10	48	2	0	9	0	0	1
1	3	5	1	0	1	2	24	0	6	2	1	9	0	1	1
1	3	5	1	0	2	1	0	10	48	2	0	9	0	0	1
1	3	5	1	0	3	1	24	0	48	2	0	9	0	0	1
1	3	5	1	0	1	1	24	0	6	2	1	9	0	0	1
1	3	5	2	0	2	1	0	10	48	2	0	9	0	0	1
1	3	5	1	0	2	1	0	10	48	2	0	9	0	0	1
1	3	5	1	0	1	1	24	0	6	2	0	9	0	0	1
1	3	5	1	0	2	1	0	10	48	2	0	9	0	0	1
1	3	5	2	0	1	1	24	0	6	2	0	9	0	0	1
2	2	5	2	0	3	1	0	0	0	1	1	3	1	0	1
1	3	5	1	0	1	2	24	0	6	2	1	9	0	1	1
1	3	5	1	0	2	2	0	10	48	2	1	9	0	1	1
1	3	5	2	0	3	2	24	0	48	2	1	9	0	1	1
1	3	5	1	0	2	1	0	10	48	1	0	9	0	0	0
1	3	5	1	0	2	1	0	10	48	1	0	9	0	0	0
1	3	3	1	0	2	1	0	5	16	1	0	9	0	0	0
1	3	3	1	0	2	1	0	5	16	1	0	9	0	0	0
1	3	5	1	0	2	1	0	10	48	1	0	9	0	0	0
1	3	3	2	0	2	1	0	5	16	1	0	9	0	0	0
1	3	5	1	0	2	1	0	10	48	0	1	9	0	0	9
1	3	4	1	0	2	1	0	8	32	1	0	9	0	0	0
2	2	5	1	0	3	1	0	0	0	1	1	3	1	0	1
1	3	5	1	0	2	1	0	10	48	1	0	9	0	0	0
1	3	5	2	0	2	1	0	10	48	1	0	9	0	0	0
1	3	5	2	0	2	1	0	10	48	1	0	9	0	0	0
1	3	3	2	0	2	1	0	5	16	1	0	9	0	0	0
1	3	5	1	0	2	1	0	10	48	1	0	9	0	0	0
1	3	5	1	0	2	1	0	10	48	1	0	9	0	0	0
1	3	5	1	0	2	1	0	10	48	1	0	9	0	0	0
1	3	5	1	0	2	1	0	10	48	2	0	9	0	0	1
1	3	4	1	0	2	1	0	8	32	2	0	9	0	0	1
1	3	3	2	0	2	1	0	5	16	2	0	9	0	0	1
1	3	5	1	0	2	1	0	10	48	2	0	9	0	0	1
1	3	5	1	0	2	1	0	10	48	2	0	9	0	0	1
1	3	5	1	0	2	1	0	10	48	2	0	9	0	0	1
1	3	2	2	0	2	1	0	4	0	2	0	9	0	0	1
1	3	3	1	0	2	1	0	5	16	1	0	9	0	0	0
1	3	5	1	0	2	1	0	10	48	2	0	9	0	0	1
1	3	2	1	0	2	1	0	4	0	2	0	9	0	0	1
1	3	3	1	0	2	1	0	5	16	2	0	9	0	0	1
1	3	5	1	0	2	1	0	10	48	1	0	9	0	0	0
1	3	5	1	0	2	1	0	10	48	2	0	9	0	0	1
1	3	5	1	0	2	1	0	10	48	2	0	9	0	0	1
1	3	5	1	0	2	1	0	10	48	2	0	9	0	0	1
1	3	5	1	0	1	1	24	0	6	2	0	9	0	0	1
1	3	5	1	0	1	1	24	0	6	2	0	9	0	0	1
1	3	5	1	0	2	1	0	10	48	2	0	9	0	0	1
1	3	5	1	0	1	1	24	0	6	2	0	9	0	0	1
1	3	5	2	0	2	1	0	10	48	2	0	9	0	0	1
1	3	4	2	0	2	1	0	8	32	1	0	9	0	0	0
1	3	4	2	0	2	1	0	8	32	2	0	9	0	0	1
1	3	5	2	0	2	1	0	10	48	1	0	9	0	0	0
1	3	5	1	0	2	1	0	10	48	2	0	9	0	0	1
1	3	5	1	0	1	1	24	0	6	0	0	9	0	0	9
1	3	4	2	0	1	1	18	0	4	2	0	9	0	0	1
1	3	5	1	0	1	1	24	0	6	2	0	9	0	0	1
1	3	3	1	0	1	1	12	0	2	2	0	9	0	0	1
4	2	5	1	0	3	1	0	0	0	1	1	3	1	0	1
1	3	5	2	1	2	1	0	10	0	1	0	9	0	0	0
1	3	5	2	0	2	1	0	10	48	1	0	9	0	0	0
1	3	3	2	0	2	1	0	5	16	1	0	9	0	0	0
1	3	2	2	0	2	1	0	4	0	1	0	9	0	0	0
1	3	4	2	0	2	1	0	8	32	1	0	9	0	0	0
1	3	3	2	0	2	1	0	5	16	0	0	9	0	0	9
1	3	4	2	0	2	1	0	8	32	0	0	9	0	0	9
1	3	5	1	0	2	1	0	10	48	0	0	9	0	0	9
1	3	4	1	0	2	1	0	8	32	0	0	9	0	0	9
3	1	5	1	0	3	1	0	20	0	2	0	3	1	0	1
1	3	1	1	0	2	1	0	0	0	1	1	9	0	1	0
3	1	5	2	0	3	1	24	0	48	1	0	9	0	0	0
3	1	5	1	0	1	1	24	0	6	1	0	9	0	0	0
4	3	3	2	0	1	1	12	0	0	2	0	3	1	0	1
3	1	4	2	0	2	1	0	8	32	1	0	9	0	0	0
3	1	5	1	0	1	1	24	0	6	1	0	9	0	0	0
4	3	4	1	0	1	1	24	0	0	2	0	9	1	0	1
3	1	5	2	0	1	1	24	0	6	1	0	9	0	0	0
3	1	5	2	0	1	1	24	0	6	1	0	9	0	0	0
3	1	4	1	0	1	1	24	0	0	1	1	3	1	0	1
3	1	2	2	0	2	1	0	4	0	2	0	9	0	0	1
3	1	2	1	0	2	1	0	4	0	1	0	9	0	0	0
3	1	2	1	0	1	1	6	0	0	2	0	9	0	0	1
3	1	2	1	0	1	1	6	0	0	2	0	9	0	0	1
3	1	4	1	0	1	1	18	0	0	1	0	3	1	0	1
3	1	5	2	0	1	1	24	0	6	1	0	9	0	0	0
3	1	5	2	0	2	1	0	10	48	0	0	9	0	0	9
3	1	2	1	0	2	1	0	4	0	1	0	9	0	0	0
3	1	5	2	0	2	1	0	10	48	1	0	9	0	0	0
3	1	4	2	0	2	1	0	8	32	0	0	9	0	0	9
3	1	5	2	0	1	1	24	0	6	1	0	9	0	0	0
3	1	5	2	0	1	1	24	0	6	1	0	9	0	0	0
3	1	5	2	0	1	1	24	0	6	2	0	9	0	0	1
3	1	5	1	0	2	1	0	10	48	1	0	9	0	0	0
3	1	5	1	0	2	1	0	10	48	1	0	9	0	0	0
3	1	3	2	0	3	1	12	0	16	1	0	9	0	0	0
3	1	5	1	0	1	1	24	0	6	1	0	9	0	0	0
3	1	5	2	0	1	1	24	0	6	1	0	9	0	0	0
3	1	4	2	0	2	1	0	8	32	1	0	9	0	0	0
3	1	5	1	0	1	1	24	0	6	1	0	9	0	0	0
3	1	2	2	0	1	1	6	0	0	1	0	9	0	0	0
3	1	5	2	0	1	1	24	0	6	1	0	9	0	0	0
3	1	5	1	0	2	1	0	10	48	1	0	9	0	0	0
3	1	4	1	0	1	1	18	0	4	1	0	9	0	0	0
3	1	5	1	0	2	1	0	10	48	1	0	9	0	0	0
3	1	3	2	0	1	1	12	0	2	2	0	9	0	0	1
3	1	2	2	0	1	1	6	0	0	1	0	9	0	0	0
3	1	5	1	0	2	1	0	10	48	0	0	9	0	0	9
3	1	5	1	0	2	1	0	10	48	2	0	9	0	0	1
3	1	5	2	0	2	1	0	10	48	2	0	9	0	0	1
4	3	5	2	0	2	1	0	10	48	1	0	9	0	0	0
4	3	5	2	0	2	1	0	10	48	2	0	9	0	0	1
4	3	5	2	0	2	1	0	10	48	2	0	9	0	0	1
1	3	1	2	0	2	1	0	0	0	1	1	9	0	1	0
4	3	5	2	0	2	1	0	10	48	2	0	9	0	0	1
4	3	5	1	0	1	1	24	0	6	2	0	9	0	0	1
4	3	3	1	0	1	1	12	0	2	2	0	9	0	0	1
4	3	4	2	0	1	1	18	0	4	2	0	9	0	0	1
1	3	3	2	0	1	1	0	0	0	0	1	9	1	0	9
4	3	5	2	0	1	2	24	0	6	2	1	9	0	1	1
4	3	2	2	0	2	1	0	4	0	2	0	9	0	0	1
4	3	5	1	0	2	1	0	10	48	2	0	9	0	0	1
4	3	5	1	0	2	1	0	10	48	1	0	9	0	0	0
4	3	5	2	0	1	1	24	0	6	1	0	9	0	0	0
4	3	5	2	0	1	1	24	0	6	1	0	9	0	0	0
4	3	5	2	0	1	1	24	0	6	1	0	9	0	0	0
4	3	4	2	0	1	1	18	0	4	1	0	9	0	0	0
4	3	3	1	0	1	1	12	0	2	2	0	9	0	0	1
4	3	5	1	0	1	1	24	0	6	2	0	9	0	0	1
4	3	3	1	0	2	1	0	5	16	2	0	9	0	0	1
3	1	5	1	0	1	1	24	0	0	1	0	9	1	0	1
3	1	5	2	0	1	1	24	0	0	2	1	3	1	0	1
4	3	2	1	0	2	1	0	4	0	2	0	9	0	0	1
5	3	3	1	0	2	1	0	5	0	1	0	9	1	0	1
4	3	5	1	0	1	1	24	0	6	1	0	9	0	0	0
4	3	3	2	0	1	1	12	0	2	2	0	9	0	0	1
4	3	5	1	0	1	1	24	0	6	2	0	9	0	0	1
4	3	3	1	0	1	1	12	0	2	2	0	9	0	0	1
4	3	5	1	0	1	1	24	0	6	2	0	9	0	0	1
4	3	2	1	0	1	1	6	0	0	2	0	9	0	0	1
4	3	5	1	0	2	1	0	10	48	2	0	9	0	0	1
4	3	5	2	0	2	1	0	10	48	2	0	9	0	0	1
4	3	5	2	0	2	1	0	10	48	2	0	9	0	0	1
4	3	5	2	0	1	1	24	0	6	2	0	9	0	0	1
4	3	3	1	0	1	1	12	0	2	2	0	9	0	0	1
4	3	4	1	0	1	1	18	0	4	2	0	9	0	0	1
4	3	5	2	1	2	1	0	10	0	2	0	9	0	0	1
4	3	4	1	0	2	1	0	8	32	2	0	9	0	0	1
4	3	5	2	0	1	1	24	0	6	2	0	9	0	0	1
4	3	5	1	0	1	1	24	0	6	2	0	9	0	0	1
4	3	3	1	0	1	1	12	0	2	2	0	9	0	0	1
4	3	2	2	0	1	1	6	0	0	2	0	9	0	0	1
4	3	2	1	0	1	1	6	0	0	2	0	9	0	0	1
2	2	3	2	0	2	1	0	5	0	1	0	1	1	0	1
4	3	2	2	0	1	1	6	0	0	2	0	9	0	0	1
4	3	2	1	0	1	1	6	0	0	2	0	9	0	0	1
1	3	4	2	0	2	1	0	8	0	1	1	9	1	0	1
4	3	5	1	0	1	1	24	0	6	2	0	9	0	0	1
4	3	2	2	0	2	1	0	4	0	2	0	9	0	0	1
4	3	5	2	0	2	1	0	10	48	1	0	9	0	0	0
4	3	5	1	0	2	1	0	10	48	1	0	9	0	0	0
4	3	5	2	0	1	1	24	0	6	2	0	9	0	0	1
4	3	5	2	0	3	1	24	0	48	2	0	9	0	0	1
4	3	5	2	0	1	1	24	0	6	2	0	9	0	0	1
4	3	4	1	0	2	1	0	8	0	2	0	3	1	0	1
4	3	2	2	0	2	1	0	4	0	2	0	9	0	0	1
4	3	5	2	0	1	1	24	0	6	1	0	9	0	0	0
4	3	5	2	0	1	1	24	0	6	1	0	9	0	0	0
5	3	5	2	0	2	1	0	10	0	1	0	1	1	0	1
4	3	3	2	0	1	1	12	0	2	1	0	9	0	0	0
4	3	5	2	0	1	1	24	0	6	1	0	9	0	0	0
5	3	5	2	0	1	1	24	0	6	1	0	9	0	0	0
5	3	5	2	0	1	1	24	0	6	2	0	9	0	0	1
5	3	2	1	0	2	1	0	4	0	2	0	9	0	0	1
5	3	3	1	0	2	1	0	5	16	2	0	9	0	0	1
5	3	5	1	0	1	1	24	0	6	1	0	9	0	0	0
5	3	5	1	0	2	1	0	10	48	1	0	9	0	0	0
5	3	5	1	0	2	1	0	10	48	2	0	9	0	0	1
5	3	2	1	0	2	1	0	4	0	2	0	9	0	0	1
5	3	5	1	0	2	1	0	10	48	2	0	9	0	0	1
1	3	4	1	0	3	2	24	0	48	2	0	9	1	1	1
5	3	5	2	0	1	1	24	0	6	1	0	9	0	0	0
5	3	5	1	0	1	1	24	0	6	1	0	9	0	0	0
5	3	4	1	0	1	1	18	0	4	1	0	9	0	0	0
5	3	2	1	0	2	1	0	6	0	1	0	9	0	0	0
5	3	5	1	0	1	1	24	0	6	2	0	9	0	0	1
5	3	5	1	0	1	1	24	0	6	2	0	9	0	0	1
5	3	5	2	0	1	1	24	0	6	1	0	9	0	0	0
5	3	5	2	0	1	1	24	0	6	1	0	9	0	0	0
1	3	5	1	0	2	1	0	4	0	2	1	1	1	0	1
5	3	5	2	0	1	1	24	0	6	1	0	9	0	0	0
5	3	5	1	0	3	1	24	0	48	1	0	9	0	0	0
5	3	4	2	0	2	1	0	8	32	1	0	9	0	0	0
5	3	3	1	0	2	1	0	10	16	2	0	9	0	0	1
5	3	3	1	0	2	1	0	5	16	2	0	9	0	0	1
5	3	5	1	0	2	1	0	10	48	2	0	9	0	0	1
5	4	5	2	0	2	1	0	10	48	1	0	9	0	0	0
5	4	5	2	0	2	1	0	10	48	1	0	9	0	0	0
5	3	4	2	0	2	1	0	8	32	1	0	9	0	0	0
5	3	5	2	0	2	1	0	10	48	1	0	9	0	0	0
5	3	5	2	0	2	1	0	10	48	1	0	9	0	0	0
5	3	5	1	0	2	1	0	10	48	1	0	9	0	0	0
5	3	5	2	0	2	1	0	10	48	1	0	9	0	0	0
5	3	5	1	0	1	1	24	0	6	1	0	9	0	0	0
5	3	5	1	0	1	1	24	0	6	2	0	9	0	0	1
5	3	5	1	0	1	1	24	0	6	2	0	9	0	0	1
5	3	5	1	0	2	1	0	10	48	2	0	9	0	0	1
5	3	4	2	0	2	1	0	8	32	1	0	9	0	0	0
5	3	5	1	0	1	1	24	0	6	2	0	9	0	0	1
5	3	5	2	0	2	1	0	10	48	1	0	9	0	0	0
5	3	5	2	0	1	1	24	0	6	2	0	9	0	0	1
5	3	5	1	0	2	1	0	10	48	1	0	9	0	0	0
5	3	5	1	0	1	1	24	0	6	2	0	9	0	0	1
5	3	5	1	0	2	1	0	10	48	2	0	9	0	0	1
5	3	5	1	0	2	1	0	10	48	1	0	9	0	0	0
5	3	5	1	0	1	1	24	0	6	1	0	9	0	0	0
5	3	5	2	0	1	1	24	0	6	1	0	9	0	0	0
5	3	4	1	0	1	1	18	0	4	1	0	9	0	0	0
5	3	5	2	0	2	1	0	10	48	1	0	9	0	0	0
5	3	5	1	0	1	1	24	0	6	1	0	9	0	0	0
5	3	5	1	0	1	1	24	0	6	1	0	9	0	0	0
5	3	5	1	0	1	1	24	0	6	1	0	9	0	0	0
5	3	5	1	0	1	1	24	0	6	2	0	9	0	0	1
5	3	5	1	0	1	1	24	0	6	2	0	9	0	0	1
5	3	3	1	0	1	1	12	0	2	2	0	9	0	0	1
5	3	4	2	0	1	1	18	0	4	2	0	9	0	0	1
5	3	3	1	0	1	1	12	0	2	2	0	9	0	0	1
5	3	5	1	0	1	1	24	0	6	2	0	9	0	0	1
5	3	4	1	0	1	1	18	0	4	2	0	9	0	0	1
5	3	5	2	0	2	1	0	10	48	2	0	9	0	0	1
5	3	5	2	0	1	1	24	0	6	2	0	9	0	0	1
5	3	3	2	0	2	1	0	5	16	2	0	9	0	0	1
5	3	5	1	0	3	1	24	0	48	2	0	9	0	0	1
5	3	5	2	0	1	1	24	0	6	2	0	9	0	0	1
5	3	3	2	0	1	1	12	0	2	2	0	9	0	0	1
5	3	5	1	0	2	1	0	10	48	2	0	9	0	0	1
5	3	5	1	0	1	1	24	0	6	2	0	9	0	0	1
5	3	5	2	0	2	1	0	10	48	2	0	9	0	0	1
5	3	5	2	0	1	1	24	0	6	1	0	9	0	0	0
5	3	5	2	0	2	1	0	10	48	1	0	9	0	0	0
5	3	5	1	0	2	1	0	10	48	2	0	9	0	0	1
5	3	3	1	0	1	1	12	0	2	1	0	9	0	0	0
5	3	3	2	0	1	1	12	0	2	2	0	9	0	0	1
5	3	3	2	0	2	1	0	5	16	2	0	9	0	0	1
5	3	5	1	0	1	1	24	0	6	1	0	9	0	0	0
5	3	5	2	0	1	1	24	0	6	1	0	9	0	0	0
5	3	5	2	0	2	1	0	10	48	1	0	9	0	0	0
5	3	3	2	0	2	1	0	5	16	1	0	9	0	0	0
5	3	3	2	0	1	1	12	0	2	1	0	9	0	0	0
5	3	3	2	0	1	1	12	0	2	1	0	9	0	0	0
5	3	3	1	0	2	1	0	5	16	1	0	9	0	0	0
5	3	3	1	0	1	1	12	0	2	0	0	9	0	0	9
5	3	5	1	0	2	1	0	10	48	2	0	9	0	0	1
5	3	5	2	0	2	1	0	10	48	1	0	9	0	0	0
3	1	5	1	0	1	2	24	0	6	2	0	9	1	1	1
5	3	5	1	0	1	1	24	0	6	2	0	9	0	0	1
5	3	5	1	0	3	1	24	0	48	2	0	9	0	0	1
5	3	5	2	0	1	1	24	0	6	2	0	9	0	0	1
5	3	5	2	0	2	1	0	10	48	1	0	9	0	0	0
5	3	5	2	0	1	1	24	0	6	2	0	9	0	0	1
5	3	5	2	0	2	1	0	10	48	2	0	9	0	0	1
5	3	5	2	0	2	1	0	10	48	1	0	9	0	0	0
5	3	5	1	0	2	1	0	10	48	2	0	9	0	0	1
5	3	3	1	0	2	1	0	5	16	1	0	9	0	0	0
5	3	5	2	0	2	1	0	10	48	1	0	9	0	0	0
5	3	5	2	0	2	1	0	10	48	1	0	9	0	0	0
5	3	3	2	0	2	1	0	5	16	2	0	9	0	0	1
5	3	3	1	0	2	1	0	5	16	2	0	9	0	0	1
5	3	5	1	0	1	1	24	0	6	1	0	9	0	0	0
5	3	3	2	0	2	1	0	5	16	1	0	9	0	0	0
5	3	2	1	0	1	1	6	0	0	1	0	9	0	0	0
5	3	3	1	0	1	1	12	0	2	1	0	9	0	0	0
5	3	5	1	0	1	1	24	0	6	1	0	9	0	0	0
5	3	2	1	0	1	1	6	0	0	1	0	9	0	0	0
2	2	5	1	0	2	1	0	10	48	2	0	9	0	0	1
3	1	5	1	0	2	2	0	10	48	2	0	9	1	1	1
2	2	5	2	0	1	1	24	0	6	2	0	9	0	0	1
2	2	2	2	0	2	1	0	4	0	2	0	9	0	0	1
2	2	4	1	0	2	1	0	8	32	2	0	9	0	0	1
6	5	2	2	0	2	1	0	4	0	2	0	9	0	0	1
6	5	2	1	0	2	1	0	5	0	1	0	9	0	0	0
6	5	2	1	0	2	1	0	4	0	2	0	9	0	0	1
6	5	3	1	0	2	1	0	5	16	1	0	9	0	0	0
6	5	4	1	0	1	1	18	0	4	1	0	9	0	0	0
6	5	5	1	0	2	1	0	10	48	1	0	9	0	0	0
6	5	2	1	0	2	1	0	7	0	1	0	9	0	0	0
6	5	4	1	0	1	1	18	0	4	1	0	9	0	0	0
6	5	5	1	0	2	1	0	10	48	2	0	9	0	0	1
6	5	5	1	0	2	1	0	10	48	2	0	9	0	0	1
6	5	5	2	0	2	1	0	10	48	2	0	9	0	0	1
6	5	4	2	0	2	1	0	8	32	2	0	9	0	0	1
6	5	5	1	0	2	1	0	10	48	2	0	9	0	0	1
6	5	5	1	0	2	1	0	10	48	2	0	9	0	0	1
6	5	5	1	0	2	1	0	10	48	2	0	9	0	0	1
6	5	5	1	0	2	1	0	10	48	1	0	9	0	0	0
6	5	3	2	0	2	1	0	5	16	1	0	9	0	0	0
6	5	2	2	0	2	1	0	5	0	1	0	9	0	0	0
6	5	3	2	0	2	1	0	5	16	1	0	9	0	0	0
6	5	2	2	0	2	1	0	4	0	2	0	9	0	0	1
6	5	4	1	0	2	1	0	8	32	2	0	9	0	0	1
6	5	5	2	0	2	1	0	10	48	2	0	9	0	0	1
6	3	5	1	0	1	1	24	0	6	1	0	9	0	0	0
6	4	5	2	0	2	1	0	10	48	2	0	9	0	0	1
6	4	5	2	0	1	1	24	0	6	1	0	9	0	0	0
6	4	5	2	0	1	1	24	0	6	1	0	9	0	0	0
6	4	5	1	0	2	1	0	10	48	2	0	9	0	0	1
6	5	5	2	0	2	1	0	10	48	1	0	9	0	0	0
6	5	5	2	0	2	1	0	10	48	1	0	9	0	0	0
6	5	5	2	0	2	1	0	10	48	2	0	9	0	0	1
6	5	5	1	0	2	1	0	10	48	2	0	9	0	0	1
3	1	5	1	0	1	2	24	0	6	2	0	9	1	1	1
6	5	5	2	0	2	1	0	10	48	1	0	9	0	0	0
6	5	5	1	0	2	1	0	10	48	1	0	9	0	0	0
6	5	5	1	0	2	1	0	10	48	1	0	9	0	0	0
6	5	5	1	0	2	1	0	10	48	2	0	9	0	0	1
6	5	5	2	0	2	1	0	10	48	1	0	9	0	0	0
6	5	5	1	0	2	1	0	10	48	2	0	9	0	0	1
6	5	5	1	0	2	1	0	10	48	2	0	9	0	0	1
6	5	5	1	0	2	1	0	10	48	2	0	9	0	0	1
6	5	5	1	0	2	1	0	10	48	2	0	9	0	0	1
6	5	5	2	0	2	1	0	10	48	1	0	9	0	0	0
6	5	5	2	0	2	1	0	10	48	1	0	9	0	0	0
6	5	4	2	0	2	1	0	8	32	2	0	9	0	0	1
6	5	5	1	0	2	1	0	10	48	2	0	9	0	0	1
6	5	5	2	0	2	1	0	10	48	2	0	9	0	0	1
6	5	2	1	0	2	1	0	4	0	2	0	9	0	0	1
6	5	2	1	0	2	1	0	4	0	2	0	9	0	0	1
6	5	2	1	0	2	1	0	4	0	2	0	9	0	0	1
6	5	2	2	0	2	1	0	4	0	2	0	9	0	0	1
6	5	3	1	0	2	1	0	5	16	2	0	9	0	0	1
6	5	3	1	0	2	1	0	5	16	2	0	9	0	0	1
6	5	5	2	0	2	1	0	10	48	2	0	9	0	0	1
6	5	5	1	0	2	1	0	10	48	2	0	9	0	0	1
6	5	2	2	0	2	1	0	4	0	2	0	9	0	0	1
6	5	5	2	0	1	1	24	0	6	2	0	9	0	0	1
6	5	5	1	0	1	1	24	0	6	2	0	9	0	0	1
6	5	4	1	0	2	1	0	8	32	1	0	9	0	0	0
6	5	4	1	0	2	1	0	8	32	1	0	9	0	0	0
6	5	5	2	0	2	1	0	10	48	1	0	9	0	0	0
6	5	5	1	0	2	1	0	10	48	1	0	9	0	0	0
6	5	4	1	0	2	1	0	8	32	2	0	9	0	0	1
6	5	5	1	0	2	1	0	10	48	1	0	9	0	0	0
6	5	5	1	0	2	1	0	10	48	2	0	9	0	0	1
6	5	5	1	0	2	1	0	10	48	2	0	9	0	0	1
6	4	5	1	0	1	1	24	0	6	1	0	9	0	0	0
6	4	2	1	0	1	1	6	0	0	2	0	9	0	0	1
6	3	5	1	0	2	1	0	10	48	2	0	9	0	0	1
3	1	5	2	0	1	1	24	0	6	1	0	3	0	0	0
3	1	5	2	0	1	1	24	0	6	1	0	3	0	0	0
3	1	3	1	0	1	1	12	0	2	2	0	3	0	0	1
3	1	5	2	0	1	1	24	0	6	1	0	3	0	0	0
2	2	5	1	0	1	1	24	0	6	1	0	2	0	0	0
1	3	3	2	0	1	1	12	0	0	1	0	1	1	0	1
4	3	5	1	0	3	2	24	0	6	2	0	9	1	1	1
5	3	5	2	0	2	1	0	10	48	1	0	3	0	0	0
5	3	5	1	0	1	1	24	0	6	1	0	3	0	0	0
5	3	5	1	0	2	1	0	10	48	1	0	3	0	0	0
5	3	5	1	0	2	1	0	10	48	2	0	3	0	0	1
5	4	4	2	0	2	1	0	8	32	1	0	3	0	0	0
5	3	5	1	0	2	1	0	10	48	1	0	3	0	0	0
5	3	2	1	0	2	1	0	4	0	1	0	3	0	0	0
5	3	3	1	0	2	1	0	5	16	1	0	3	0	0	0
5	3	3	2	0	1	1	12	0	2	2	0	3	0	0	1
5	3	5	1	0	1	1	24	0	6	2	0	3	0	0	1
5	3	5	2	0	1	1	24	0	6	2	0	3	0	0	1
5	3	2	1	0	2	1	0	4	0	2	0	3	0	0	1
5	3	3	1	0	2	1	0	5	16	2	0	3	0	0	1
5	3	5	1	0	2	1	0	10	48	2	0	3	0	0	1
5	3	5	1	0	2	1	0	10	48	2	0	3	0	0	1
5	3	4	2	0	1	1	18	0	4	2	0	3	0	0	1
5	3	5	1	0	1	1	24	0	6	2	0	3	0	0	1
5	3	5	2	0	1	1	24	0	6	2	0	3	0	0	1
5	3	5	1	0	1	1	24	0	6	1	0	3	0	0	0
5	3	5	1	0	2	1	0	10	48	1	0	3	0	0	0
5	3	5	1	0	1	1	24	0	6	1	0	3	0	0	0
5	3	5	1	0	1	1	24	0	6	2	0	3	0	0	1
5	3	5	1	0	1	1	24	0	6	2	0	3	0	0	1
5	3	3	1	0	1	1	12	0	2	1	0	3	0	0	0
5	3	5	1	0	2	1	0	10	48	2	0	3	0	0	1
5	3	4	1	0	2	1	0	8	32	1	0	3	0	0	0
5	3	4	1	0	2	1	0	8	32	2	0	3	0	0	1
5	3	5	2	0	1	1	24	0	6	1	0	1	0	0	0
5	3	2	2	0	2	1	0	4	0	1	0	1	0	0	0
1	3	5	2	0	2	1	0	10	0	2	0	1	1	0	1
5	3	5	1	0	1	1	24	0	6	1	0	3	0	0	0
5	3	4	1	0	2	1	0	8	32	2	0	3	0	0	1
5	3	3	2	0	2	1	0	5	16	1	0	3	0	0	0
5	3	5	1	0	1	1	24	0	6	2	0	3	0	0	1
5	3	3	2	0	1	1	12	0	2	2	0	3	0	0	1
5	3	2	1	0	2	1	0	4	0	2	0	3	0	0	1
5	3	4	2	0	2	1	0	8	32	2	0	3	0	0	1
5	3	5	2	0	1	1	24	0	6	2	0	3	0	0	1
5	3	5	1	0	2	1	0	10	48	1	0	1	0	0	0
5	4	2	1	0	1	1	6	0	0	1	0	3	0	0	0
5	3	5	1	0	1	1	24	0	6	2	0	1	0	0	1
5	3	5	2	0	1	1	24	0	6	1	0	3	0	0	0
5	3	2	2	0	2	1	0	4	0	1	0	3	0	0	0
5	3	4	2	0	1	1	18	0	4	2	0	3	0	0	1
5	3	3	2	0	1	1	12	0	2	2	0	3	0	0	1
5	3	2	1	0	2	1	0	4	0	1	0	3	0	0	0
5	3	2	1	0	2	1	0	4	0	1	0	3	0	0	0
5	3	3	2	0	1	1	12	0	2	2	0	3	0	0	1
5	3	3	2	0	1	1	12	0	2	2	0	3	0	0	1
5	3	3	1	0	2	1	0	5	16	2	0	3	0	0	1
5	3	5	2	0	1	1	24	0	6	2	0	3	0	0	1
5	3	3	1	0	1	1	12	0	2	2	0	3	0	0	1
5	3	5	1	0	1	1	24	0	6	1	0	3	0	0	0
5	3	5	1	0	1	1	24	0	6	1	0	3	0	0	0
5	3	5	1	0	2	1	0	10	48	2	0	1	0	0	1
5	3	5	2	0	2	1	0	10	48	2	0	1	0	0	1
5	3	4	1	0	1	1	18	0	4	2	0	1	0	0	1
5	3	5	2	0	1	1	24	0	6	2	0	1	0	0	1
5	3	5	1	0	1	1	24	0	6	2	0	1	0	0	1
5	3	4	1	0	1	1	18	0	4	2	0	1	0	0	1
5	3	4	1	0	2	1	0	9	32	1	0	3	0	0	0
5	3	5	1	0	1	1	24	0	6	2	0	3	0	0	1
5	3	2	2	0	2	1	0	4	0	2	0	3	0	0	1
5	3	5	1	0	1	1	24	0	6	2	0	1	0	0	1
5	3	3	1	0	2	1	0	5	16	2	0	1	0	0	1
5	3	3	1	0	2	1	0	5	16	1	0	1	0	0	0
5	3	5	1	0	1	1	24	0	6	2	0	3	0	0	1
5	3	5	2	0	2	1	0	10	48	2	0	3	0	0	1
5	3	5	2	0	1	1	24	0	6	1	0	3	0	0	0
5	3	3	1	0	1	1	12	0	2	1	0	3	0	0	0
5	3	3	2	0	2	1	0	5	16	1	0	3	0	0	0
5	3	2	2	0	2	1	0	4	0	1	0	3	0	0	0
5	3	5	1	0	2	1	0	10	48	2	0	3	0	0	1
5	3	5	1	0	1	1	24	0	6	1	0	3	0	0	0
5	3	3	1	0	2	1	0	5	16	2	0	3	0	0	1
5	3	5	1	0	1	1	24	0	6	2	0	3	0	0	1
5	3	5	1	0	2	1	0	10	48	1	0	3	0	0	0
5	3	5	2	0	1	1	24	0	6	1	0	3	0	0	0
5	3	5	1	0	2	1	0	10	48	2	0	3	0	0	1
5	3	5	1	0	1	1	24	0	6	1	0	3	0	0	0
5	3	5	2	0	2	1	0	10	48	2	0	3	0	0	1
5	3	5	1	0	1	1	24	0	6	2	0	3	0	0	1
5	3	4	2	0	1	1	18	0	4	1	0	3	0	0	0
5	3	5	1	0	1	1	24	0	6	1	0	3	0	0	0
5	3	5	1	0	2	1	0	10	48	1	0	3	0	0	0
5	3	5	1	0	2	1	0	10	48	1	0	3	0	0	0
5	3	3	1	0	2	1	0	5	16	1	0	3	0	0	0
5	3	5	1	0	1	1	24	0	6	1	0	1	0	0	0
5	4	5	1	0	2	1	0	10	48	2	0	3	0	0	1
5	4	5	2	0	2	1	0	10	48	1	0	3	0	0	0
5	4	2	1	0	1	1	6	0	0	2	0	3	0	0	1
5	3	5	1	0	1	1	24	0	6	0	0	3	0	0	9
5	3	2	1	0	2	1	0	4	0	0	0	3	0	0	9
5	3	5	1	0	2	1	0	10	48	2	0	3	0	0	1
5	3	5	1	0	2	1	0	10	48	2	0	3	0	0	1
5	3	4	1	0	1	1	18	0	4	1	0	3	0	0	0
5	3	2	2	0	2	1	0	4	0	1	0	3	0	0	0
5	3	2	1	0	2	1	0	4	0	1	0	3	0	0	0
5	3	2	2	0	2	1	0	4	0	1	0	3	0	0	0
5	3	5	1	0	2	1	0	10	48	1	0	3	0	0	0
5	3	3	2	0	1	1	12	0	2	1	0	3	0	0	0
5	3	5	2	0	2	1	0	10	48	2	0	3	0	0	1
5	3	5	1	0	2	1	0	10	48	2	0	3	0	0	1
5	3	4	2	0	2	1	0	8	32	2	0	3	0	0	1
5	3	4	1	0	2	1	0	8	32	1	0	3	0	0	0
5	3	5	2	0	1	1	24	0	6	1	0	3	0	0	0
5	3	3	1	0	1	1	12	0	2	1	0	3	0	0	0
5	3	5	1	0	2	1	0	10	48	1	0	3	0	0	0
5	3	5	1	0	2	1	0	10	48	1	0	3	0	0	0
5	3	5	1	0	1	1	24	0	6	2	0	1	0	0	1
5	3	5	2	0	1	1	24	0	6	2	0	1	0	0	1
5	3	5	1	0	1	1	24	0	6	1	0	3	0	0	0
5	3	2	1	0	2	1	0	4	0	1	0	3	0	0	0
5	3	5	1	0	1	1	24	0	6	1	0	3	0	0	0
5	3	5	2	0	1	1	24	0	6	1	0	3	0	0	0
5	3	4	1	0	1	1	18	0	4	1	0	3	0	0	0
5	3	5	1	0	2	1	0	10	48	2	0	1	0	0	1
5	3	4	1	0	1	1	18	0	4	2	0	1	0	0	1
5	3	3	1	0	1	1	12	0	2	2	0	1	0	0	1
5	3	5	2	0	1	1	24	0	6	2	0	1	0	0	1
5	3	3	1	0	2	1	0	5	16	2	0	3	0	0	1
5	3	5	1	0	2	1	0	10	48	0	0	3	0	0	9
5	3	5	1	0	1	1	24	0	6	1	0	3	0	0	0
5	3	4	1	0	2	1	0	8	32	1	0	3	0	0	0
5	3	5	1	0	1	1	24	0	6	1	0	3	0	0	0
5	3	5	1	0	1	1	24	0	6	1	0	3	0	0	0
5	3	4	1	0	1	1	18	0	4	1	0	3	0	0	0
5	3	5	2	0	2	1	0	10	48	1	0	3	0	0	0
5	3	3	1	0	1	1	12	0	2	2	0	3	0	0	1
5	3	5	1	0	1	1	24	0	6	2	0	3	0	0	1
5	3	2	2	0	2	1	0	4	0	1	0	2	0	0	0
5	3	2	1	0	2	1	0	6	0	1	0	2	0	0	0
5	3	3	1	0	2	1	0	5	16	1	0	2	0	0	0
5	3	4	1	0	2	1	0	8	32	1	0	2	0	0	0
5	3	4	2	0	2	1	0	8	32	1	0	2	0	0	0
5	3	4	1	0	1	1	18	0	4	1	0	3	0	0	0
5	3	5	1	0	2	1	0	10	48	1	0	3	0	0	0
5	3	3	1	0	1	1	12	0	2	2	0	3	0	0	1
5	3	5	1	0	1	1	24	0	6	2	0	3	0	0	1
5	3	5	1	0	2	1	0	10	48	2	0	3	0	0	1
5	3	4	2	0	1	1	18	0	4	2	0	3	0	0	1
5	3	2	2	0	2	1	0	6	0	1	0	1	0	0	0
5	3	5	1	0	2	1	0	10	48	2	0	3	0	0	1
5	3	2	2	0	2	1	0	4	0	2	0	3	0	0	1
5	3	5	1	0	1	1	24	0	6	2	0	3	0	0	1
5	3	5	1	0	1	1	24	0	6	1	0	2	0	0	0
5	3	5	1	0	2	1	0	10	48	1	0	1	0	0	0
5	3	5	1	0	2	1	0	10	48	1	0	1	0	0	0
5	3	5	1	0	1	1	24	0	6	1	0	3	0	0	0
5	3	1	1	0	1	1	6	0	0	1	0	9	1	1	1
5	3	3	1	0	2	1	0	5	16	1	0	3	0	0	0
5	3	5	1	0	2	1	0	10	48	1	0	3	0	0	0
5	3	5	1	0	1	1	24	0	6	1	0	3	0	0	0
5	3	5	2	0	1	1	24	0	6	1	0	3	0	0	0
5	3	3	2	0	1	1	12	0	2	1	0	3	0	0	0
5	3	5	2	0	1	1	24	0	6	1	0	3	0	0	0
5	3	5	1	0	1	1	24	0	6	1	0	3	0	0	0
5	3	5	1	0	2	1	0	10	48	2	0	3	0	0	1
5	3	5	1	0	2	1	0	10	48	2	0	3	0	0	1
5	3	4	1	0	1	1	18	0	4	1	0	2	0	0	0
5	3	2	1	0	1	1	6	0	0	2	0	1	0	0	1
5	3	4	2	0	2	1	0	8	32	1	0	3	0	0	0
5	3	3	1	0	1	1	12	0	2	2	0	1	0	0	1
5	3	5	1	0	1	1	24	0	6	1	1	3	0	0	0
5	3	3	1	0	1	1	12	0	2	1	0	3	0	0	0
5	3	5	2	0	1	1	24	0	6	1	0	3	0	0	0
5	3	5	1	0	2	1	0	10	48	2	0	3	0	0	1
5	3	5	2	0	2	1	0	10	48	2	0	1	0	0	1
5	3	4	1	0	2	1	0	8	32	2	0	1	0	0	1
5	3	5	1	0	2	1	0	10	48	2	0	3	0	0	1
5	3	5	2	0	1	1	24	0	6	1	0	3	0	0	0
5	3	5	2	0	1	1	24	0	6	1	0	3	0	0	0
5	3	5	1	0	1	1	24	0	6	2	0	3	0	0	1
5	3	5	1	0	1	1	24	0	6	1	0	3	0	0	0
5	3	5	2	0	1	1	24	0	6	0	0	3	0	0	9
5	3	5	1	0	1	1	24	0	6	2	0	3	0	0	1
5	3	4	2	0	2	1	0	8	32	1	0	3	0	0	0
5	3	5	2	0	2	1	0	10	48	1	0	1	0	0	0
5	3	5	1	0	2	1	0	10	48	1	0	1	0	0	0
5	3	5	2	0	2	1	0	10	48	1	0	1	0	0	0
5	3	5	2	0	2	1	0	10	48	1	0	1	0	0	0
5	3	5	2	0	1	1	24	0	6	2	0	1	0	0	1
5	3	5	1	0	1	1	24	0	6	1	0	3	0	0	0
5	3	4	1	0	1	1	18	0	4	2	0	3	0	0	1
5	3	5	1	0	1	1	24	0	6	2	0	3	0	0	1
5	3	5	1	0	1	1	24	0	6	1	0	3	0	0	0
5	3	5	1	0	1	1	24	0	6	2	0	1	0	0	1
5	3	5	1	0	1	1	24	0	6	2	0	1	0	0	1
5	4	4	2	0	2	1	0	8	32	1	0	3	0	0	0
5	3	5	1	0	1	1	24	0	6	1	1	3	0	0	0
5	3	5	2	0	1	1	24	0	6	1	1	3	0	0	0
5	3	5	1	0	1	1	24	0	6	1	0	3	0	0	0
5	3	5	1	0	1	1	24	0	6	1	0	3	0	0	0
5	3	5	2	0	1	1	24	0	6	1	0	3	0	0	0
5	3	5	1	0	1	1	24	0	6	1	0	3	0	0	0
5	3	5	2	0	1	1	24	0	6	1	0	3	0	0	0
5	3	5	1	0	1	1	24	0	6	1	0	3	0	0	0
5	3	5	2	0	1	1	24	0	6	1	0	3	0	0	0
5	3	5	2	0	1	1	24	0	6	1	0	3	0	0	0
5	3	5	2	0	1	1	24	0	6	1	0	3	0	0	0
5	3	5	1	0	1	1	24	0	6	1	0	3	0	0	0
5	3	5	1	0	1	1	24	0	6	1	0	3	0	0	0
5	3	5	2	0	1	1	24	0	6	2	0	3	0	0	1
5	3	5	1	0	2	1	0	10	48	2	0	3	0	0	1
5	3	5	1	0	2	1	0	10	48	1	0	3	0	0	0
5	3	2	2	0	2	1	0	4	0	2	0	3	0	0	1
5	3	5	2	0	3	1	24	0	48	2	0	3	0	0	1
5	3	5	1	0	2	1	0	10	48	2	0	3	0	0	1
5	3	5	2	0	1	1	24	0	6	2	0	3	0	0	1
5	3	5	1	0	1	1	24	0	6	2	0	3	0	0	1
5	3	2	1	0	1	1	6	0	0	2	0	3	0	0	1
5	3	5	1	0	1	1	24	0	6	2	0	3	0	0	1
5	3	5	1	0	1	1	24	0	6	1	0	3	0	0	0
5	3	4	1	0	2	1	0	8	32	1	0	3	0	0	0
5	3	5	1	0	2	1	0	10	48	1	0	3	0	0	0
5	3	3	2	0	2	1	0	5	16	1	0	3	0	0	0
5	3	3	2	0	2	1	0	5	16	1	0	3	0	0	0
5	3	5	2	0	1	1	24	0	6	2	0	3	0	0	1
5	3	5	2	0	1	1	24	0	6	1	0	3	0	0	0
5	3	5	1	0	2	1	0	10	48	2	0	3	0	0	1
5	3	3	1	0	1	1	12	0	2	2	0	3	0	0	1
5	3	2	2	0	1	1	6	0	0	2	0	3	0	0	1
5	3	5	1	0	2	1	0	10	48	1	0	3	0	0	0
5	3	2	1	0	2	1	0	4	0	1	0	3	0	0	0
5	3	4	1	0	1	1	18	0	4	2	0	1	0	0	1
5	3	3	1	0	2	1	0	5	16	2	0	1	0	0	1
5	3	5	2	0	2	1	0	10	48	1	0	1	0	0	0
5	3	3	1	0	1	1	12	0	2	1	0	1	0	0	0
5	3	4	1	0	1	1	18	0	4	2	0	1	0	0	1
5	3	2	1	0	1	1	6	0	0	2	0	1	0	0	1
5	3	2	1	0	2	1	0	4	0	2	0	1	0	0	1
1	3	5	2	0	1	2	24	0	6	2	0	9	1	1	1
5	3	3	1	0	2	1	0	5	16	1	0	1	0	0	0
5	3	3	1	0	1	1	12	0	2	1	0	1	0	0	0
5	3	5	2	0	1	1	24	0	6	1	0	3	0	0	0
5	3	4	1	0	1	1	18	0	4	2	0	3	0	0	1
5	3	4	2	0	1	1	18	0	4	1	0	3	0	0	0
3	1	5	2	0	2	1	0	10	48	2	0	3	0	0	1
3	1	5	1	0	1	1	24	0	6	2	0	3	0	0	1
3	1	5	1	0	3	1	24	0	48	1	0	3	0	0	0
1	3	5	1	0	2	1	0	10	0	1	1	1	1	0	1
3	1	5	1	0	1	1	24	0	6	2	0	3	0	0	1
3	1	2	2	0	1	1	6	0	0	2	0	3	0	0	1
3	1	5	2	1	1	1	24	0	0	1	0	2	0	0	0
3	1	5	1	0	1	1	24	0	6	1	0	2	0	0	0
2	2	5	1	0	2	1	0	10	48	2	0	1	0	0	1
2	2	4	1	0	2	1	0	8	32	2	0	3	0	0	1
2	2	5	1	0	2	1	0	10	48	1	0	3	0	0	0
2	2	5	1	0	3	1	24	0	48	2	0	1	0	0	1
2	2	5	1	0	2	1	0	10	48	2	0	3	0	0	1
1	3	1	2	0	2	1	0	0	0	2	1	9	0	1	1
1	3	5	1	0	2	2	0	0	0	0	1	9	0	1	9
1	3	2	2	0	3	1	0	0	0	1	1	9	0	0	0
1	3	5	2	1	1	1	0	0	0	2	1	9	0	0	1
4	3	4	2	0	2	2	0	0	0	2	1	9	0	1	1
4	3	3	1	0	2	2	0	0	0	2	1	9	0	1	1
2	2	5	1	0	3	1	24	0	48	2	0	3	0	0	1
2	2	5	2	0	3	1	24	0	0	2	0	3	0	0	1
2	2	2	2	0	3	1	6	0	0	2	0	1	0	0	1
2	2	5	2	0	2	1	0	10	0	2	0	1	0	0	1
2	2	5	2	0	3	1	24	0	48	2	0	1	0	0	1
2	2	5	2	0	3	1	24	0	0	2	0	1	0	0	1
1	3	4	1	0	1	2	18	0	4	1	0	9	1	1	1
4	3	5	1	0	2	1	0	10	0	1	0	3	1	0	1
2	2	5	1	0	2	1	0	10	48	2	0	1	0	0	1
3	1	5	1	0	2	2	0	10	48	1	0	9	1	1	1
2	2	5	2	0	2	1	0	10	48	2	0	2	0	0	1
2	2	5	2	0	2	1	0	10	48	1	0	1	0	0	0
2	2	5	1	0	2	1	0	10	48	2	0	2	0	0	1
1	3	5	1	0	2	1	0	10	48	2	0	1	0	0	1
1	3	5	1	0	2	1	0	10	48	2	0	1	0	0	1
1	3	4	2	0	2	1	0	8	32	1	0	1	0	0	0
1	3	4	1	0	2	1	0	8	32	1	0	1	0	0	0
1	3	5	1	0	2	1	0	10	48	2	0	1	0	0	1
1	3	5	1	0	1	1	24	0	6	1	0	1	0	0	0
1	3	5	1	0	2	1	0	10	48	2	0	1	0	0	1
1	3	2	1	0	2	1	0	4	0	2	0	1	0	0	1
1	3	5	1	0	2	1	0	10	48	2	0	1	0	0	1
1	3	5	1	0	2	1	0	10	48	2	0	1	0	0	1
1	3	4	2	0	2	1	0	8	32	2	0	1	0	0	1
1	3	2	2	0	2	1	0	4	0	2	0	1	0	0	1
1	3	4	1	0	2	1	0	8	32	2	0	1	0	0	1
1	3	5	2	0	2	1	0	10	48	1	0	1	0	0	0
1	3	5	1	0	2	1	0	10	48	1	0	1	0	0	0
1	3	5	1	0	2	1	0	10	48	2	0	1	0	0	1
1	3	5	2	1	2	1	0	10	0	2	0	1	0	0	1
1	3	2	1	0	2	1	0	4	0	2	0	1	0	0	1
1	3	4	1	0	2	1	0	8	32	0	0	1	0	0	9
1	3	3	2	0	2	1	0	5	16	1	0	2	0	0	0
1	3	2	2	0	2	1	0	4	0	1	0	2	0	0	0
1	3	5	1	0	1	1	24	0	6	2	1	1	0	0	1
1	3	5	2	0	2	1	0	10	48	2	0	1	0	0	1
1	3	5	2	0	1	1	24	0	6	1	1	1	0	0	0
1	3	5	2	0	2	1	0	10	48	2	0	1	0	0	1
1	3	5	2	0	2	1	0	10	48	2	0	1	0	0	1
1	3	4	1	0	2	1	0	8	32	2	1	1	0	0	1
1	3	4	2	0	2	1	0	8	32	2	0	1	0	0	1
1	3	5	1	0	2	1	0	10	48	2	0	1	0	0	1
1	3	5	1	0	3	1	24	0	48	2	1	1	0	0	1
1	3	5	1	0	2	1	0	10	48	2	0	1	0	0	1
1	3	5	1	0	1	1	24	0	6	2	1	1	0	0	1
1	3	5	1	0	2	1	0	10	48	2	0	1	0	0	1
1	3	5	1	0	3	1	24	0	48	0	1	1	0	0	9
1	3	5	1	0	2	1	0	10	48	2	0	1	0	0	1
5	3	5	2	0	2	1	0	10	0	2	0	3	1	0	1
1	3	4	1	0	2	1	0	8	32	0	0	1	0	0	9
1	3	5	2	0	2	1	0	10	48	2	1	1	0	0	1
1	3	5	2	0	1	1	24	0	6	2	1	1	0	0	1
1	3	5	1	0	1	1	24	0	6	2	1	1	0	0	1
1	3	5	1	0	1	1	24	0	6	2	1	1	0	0	1
3	1	5	1	0	1	2	24	0	6	1	0	9	1	1	1
1	3	5	1	0	3	1	24	0	48	2	1	1	0	0	1
1	3	5	1	0	2	1	0	10	48	2	1	1	0	0	1
1	3	2	2	0	2	1	0	4	0	1	0	1	0	0	0
1	3	4	2	0	2	1	0	8	32	2	0	1	0	0	1
1	3	3	2	0	2	1	0	5	16	2	0	1	0	0	1
1	3	3	1	0	2	1	0	5	16	1	0	1	0	0	0
1	3	3	2	0	2	1	0	5	16	1	0	1	0	0	0
1	3	5	1	0	1	1	24	0	6	2	1	1	0	0	1
1	3	5	1	0	2	1	0	10	48	2	0	1	0	0	1
1	3	5	1	0	2	1	0	10	48	2	0	1	0	0	1
1	3	2	2	0	2	1	0	4	0	2	0	1	0	0	1
1	3	5	1	0	2	1	0	10	48	2	0	1	0	0	1
1	3	5	1	0	2	1	0	10	48	2	0	1	0	0	1
1	3	3	1	0	2	1	0	5	16	2	0	1	0	0	1
4	3	1	2	0	2	1	0	1	0	2	0	9	1	1	1
1	3	5	1	0	1	1	24	0	6	2	1	1	0	0	1
1	3	5	1	0	2	1	0	10	48	2	0	1	0	0	1
1	3	5	2	0	3	1	24	0	48	2	1	1	0	0	1
1	3	5	2	0	3	1	24	0	48	2	1	1	0	0	1
1	3	5	2	0	2	1	0	10	48	2	0	1	0	0	1
1	3	5	1	0	1	1	24	0	6	2	1	1	0	0	1
1	3	5	2	0	2	1	0	10	48	2	0	1	0	0	1
1	3	5	1	0	2	1	0	10	48	2	0	1	0	0	1
1	3	5	1	0	1	1	24	0	6	2	0	1	0	0	1
1	3	5	1	0	2	1	0	10	48	2	0	1	0	0	1
4	3	3	1	0	3	1	12	0	0	1	0	3	1	0	1
1	3	5	1	0	1	1	24	0	6	2	1	1	0	0	1
1	3	2	1	0	2	1	0	4	0	2	0	1	0	0	1
1	3	4	1	0	1	1	18	0	4	2	1	1	0	0	1
1	3	5	1	0	3	1	24	0	48	2	1	1	0	0	1
1	3	5	2	0	2	1	0	10	48	2	0	1	0	0	1
4	3	3	2	0	3	1	12	0	0	1	0	3	1	0	1
1	3	5	1	0	2	1	0	10	48	2	1	1	0	0	1
1	3	4	2	0	2	1	0	8	32	2	0	1	0	0	1
1	3	4	2	0	2	1	0	8	32	2	0	1	0	0	1
1	3	3	2	0	1	1	12	0	2	0	1	1	0	0	9
4	3	4	1	0	3	1	18	0	0	1	0	3	1	0	1
1	3	5	1	0	2	1	0	10	48	2	0	1	0	0	1
1	3	4	2	0	2	1	0	8	32	1	0	1	0	0	0
1	3	5	1	0	2	1	0	10	48	2	0	1	0	0	1
1	3	5	1	0	2	1	0	10	48	2	0	1	0	0	1
1	3	3	1	0	2	1	0	5	16	1	0	1	0	0	0
1	3	5	1	0	1	1	24	0	6	2	0	1	0	0	1
1	3	4	2	0	2	1	0	8	32	1	0	1	0	0	0
1	3	4	1	0	2	1	0	8	32	1	0	1	0	0	0
1	2	5	1	0	3	1	24	0	0	2	1	1	1	0	1
1	3	4	2	0	1	1	18	0	4	0	0	1	0	0	9
4	3	5	2	0	3	1	24	0	0	1	0	3	1	0	1
1	3	5	1	0	2	1	0	10	48	0	0	1	0	0	9
1	3	5	1	0	2	1	0	10	48	0	0	1	0	0	9
1	3	5	1	0	2	1	0	10	48	0	0	1	0	0	9
1	3	5	2	0	1	1	24	0	0	0	0	1	1	0	9
1	3	5	2	0	2	1	0	10	48	0	0	1	0	0	9
1	3	5	1	0	2	1	0	10	48	0	0	1	0	0	9
1	3	5	1	0	2	1	0	10	48	0	0	1	0	0	9
4	3	5	2	0	3	1	24	0	0	1	0	3	1	0	1
1	3	5	2	0	2	1	0	10	48	0	0	1	0	0	9
1	3	5	1	0	2	1	0	10	48	1	0	1	0	0	0
1	3	5	1	0	1	1	24	0	6	1	0	1	0	0	0
4	3	5	1	0	3	1	24	0	0	1	0	3	1	0	1
1	3	3	2	0	2	1	0	5	16	1	0	1	0	0	0
1	3	5	1	0	2	1	0	10	48	1	0	1	0	0	0
1	3	5	1	0	2	1	0	10	48	1	0	1	0	0	0
1	3	5	1	0	2	1	0	10	48	2	0	1	0	0	1
5	3	1	2	0	2	1	0	1	0	2	0	9	1	1	1
1	3	5	1	0	1	1	24	0	6	2	0	1	0	0	1
1	3	5	1	0	2	1	0	10	48	1	0	1	0	0	0
1	3	5	2	0	2	1	0	10	48	1	0	1	0	0	0
1	3	3	1	0	2	1	0	5	16	2	0	1	0	0	1
1	3	2	2	0	2	1	0	4	0	1	0	1	0	0	0
1	3	4	2	0	2	1	0	8	32	0	0	1	0	0	9
1	3	3	2	0	2	1	0	5	16	2	0	1	0	0	1
1	3	5	1	0	2	1	0	10	48	0	0	1	0	0	9
1	3	5	2	0	2	1	0	10	48	0	0	1	0	0	9
1	3	4	2	0	2	1	0	8	32	0	0	1	0	0	9
1	3	5	1	0	2	1	0	10	48	0	0	1	0	0	9
1	3	5	2	0	2	1	0	10	48	0	0	1	0	0	9
1	3	4	1	0	2	1	0	8	32	2	0	1	0	0	1
1	3	1	2	0	1	1	6	0	0	0	0	1	1	1	9
1	3	5	2	0	1	1	24	0	6	2	0	1	0	0	1
1	3	4	1	0	2	1	0	8	32	2	0	1	0	0	1
1	3	3	2	0	1	1	12	0	2	2	0	1	0	0	1
1	3	5	1	0	2	1	0	10	48	2	0	1	0	0	1
1	3	5	2	0	2	1	0	10	48	2	0	1	0	0	1
1	3	3	2	0	1	1	12	0	2	2	0	1	0	0	1
1	3	5	2	0	1	1	24	0	6	2	0	1	0	0	1
1	3	4	1	0	2	1	0	8	32	2	0	1	0	0	1
1	3	5	1	0	2	1	0	10	48	0	0	1	0	0	9
1	3	5	1	0	2	1	0	10	48	0	0	1	0	0	9
1	3	4	2	0	2	1	0	8	32	2	0	1	0	0	1
1	3	4	2	0	2	1	0	8	32	2	0	1	0	0	1
1	3	4	1	0	2	1	0	8	32	2	0	1	0	0	1
1	3	5	2	0	1	1	24	0	6	2	0	1	0	0	1
1	3	5	1	0	2	1	0	10	48	0	0	1	0	0	9
1	3	3	1	0	1	1	12	0	2	2	0	1	0	0	1
1	3	4	1	0	2	1	0	8	32	2	0	1	0	0	1
1	3	4	2	0	1	1	18	0	4	2	0	1	0	0	1
1	3	5	1	0	1	1	24	0	6	2	0	1	0	0	1
1	3	5	2	0	1	1	0	0	6	0	0	1	1	0	9
1	3	4	1	0	2	1	0	8	32	2	0	1	0	0	1
1	3	5	1	0	1	1	24	0	6	2	0	1	0	0	1
1	3	2	1	0	1	1	6	0	0	2	0	1	0	0	1
1	3	5	1	0	1	1	24	0	6	2	0	1	0	0	1
1	3	4	1	0	1	1	18	0	4	2	0	1	0	0	1
1	3	4	1	0	1	1	18	0	4	2	0	1	0	0	1
1	3	5	1	0	1	1	24	0	6	2	0	1	0	0	1
1	3	5	2	0	2	1	0	10	48	2	0	1	0	0	1
1	3	5	1	0	1	1	24	0	6	2	0	1	0	0	1
1	3	5	2	0	1	1	24	0	6	1	0	1	0	0	0
1	3	3	2	0	1	1	12	0	2	2	0	1	0	0	1
1	3	2	1	0	2	1	0	4	0	1	0	1	0	0	0
1	3	2	1	0	1	1	6	0	0	1	0	1	0	0	0
4	3	5	1	0	3	1	24	0	0	1	0	3	1	0	1
1	3	3	1	0	1	1	12	0	2	2	0	1	0	0	1
1	3	2	1	0	2	1	0	4	0	2	0	1	0	0	1
1	3	5	2	0	1	1	24	0	6	2	0	1	0	0	1
1	3	5	2	0	2	1	0	10	48	2	0	2	0	0	1
1	3	5	1	0	2	1	0	10	48	1	0	1	0	0	0
1	3	5	1	0	2	1	0	10	48	1	0	1	0	0	0
1	3	5	1	0	2	1	0	10	48	1	0	1	0	0	0
1	3	5	1	0	2	1	0	10	48	1	0	1	0	0	0
1	3	5	1	0	2	1	0	10	48	1	0	1	0	0	0
1	3	3	1	0	2	1	0	5	16	1	0	1	0	0	0
4	3	5	1	0	3	1	24	0	0	1	0	3	1	0	1
1	3	3	2	0	2	1	0	5	16	1	0	1	0	0	0
1	3	5	1	0	2	1	0	10	48	1	0	2	0	0	0
1	3	5	1	0	2	1	0	10	48	1	0	2	0	0	0
1	3	3	1	0	2	1	0	5	16	1	0	1	0	0	0
1	3	3	1	0	2	1	0	5	16	1	0	1	0	0	0
1	3	2	2	0	2	1	0	4	0	1	0	1	0	0	0
1	3	3	2	0	2	1	0	5	16	1	0	1	0	0	0
1	3	5	1	0	2	1	0	10	48	1	0	1	0	0	0
1	3	4	1	0	2	1	0	8	32	1	0	1	0	0	0
1	3	5	1	0	2	1	0	10	48	1	0	1	0	0	0
1	3	3	2	0	2	1	0	5	16	1	0	1	0	0	0
1	3	5	1	0	2	1	0	10	48	2	0	1	0	0	1
1	3	5	1	0	2	1	0	10	48	2	0	1	0	0	1
1	3	5	1	0	2	1	0	10	48	1	0	1	0	0	0
1	3	5	1	0	2	1	0	10	48	2	0	1	0	0	1
1	3	5	1	0	2	1	0	10	48	2	0	1	0	0	1
1	3	4	1	0	2	1	0	8	32	2	0	2	0	0	1
1	3	3	1	0	2	1	0	5	16	2	0	2	0	0	1
1	3	5	1	0	2	1	0	10	48	1	0	1	0	0	0
1	3	5	2	0	1	1	24	0	6	0	0	1	0	0	9
1	3	5	1	0	2	1	0	10	48	2	0	1	0	0	1
1	3	2	2	0	2	1	0	4	0	2	0	1	0	0	1
1	3	5	2	0	2	1	0	10	48	2	0	1	0	0	1
1	3	5	1	0	2	1	0	10	48	1	0	1	0	0	0
1	3	3	1	0	2	1	0	5	16	1	0	1	0	0	0
1	3	3	1	0	2	1	0	5	16	2	0	1	0	0	1
1	3	3	2	0	2	1	0	5	16	1	0	1	0	0	0
1	3	3	1	0	2	1	0	5	16	1	0	1	0	0	0
1	3	4	2	0	2	1	0	8	32	2	1	1	0	0	1
1	3	5	1	0	2	1	0	10	48	0	0	1	0	0	9
1	3	5	1	0	2	1	0	10	48	2	0	1	0	0	1
1	3	5	1	0	2	1	0	10	48	2	1	1	0	0	1
1	3	3	1	0	2	1	0	5	16	0	0	1	0	0	9
1	3	3	1	0	2	1	0	5	16	2	0	1	0	0	1
1	3	5	1	0	2	1	0	10	48	1	1	1	0	0	0
1	3	5	2	0	2	1	0	10	48	1	1	1	0	0	0
1	3	5	1	0	2	1	0	10	48	2	1	1	0	0	1
1	3	2	2	0	2	1	0	4	0	2	0	1	0	0	1
1	3	3	2	0	2	1	0	5	16	1	0	1	0	0	0
1	3	5	1	0	2	1	0	10	48	1	0	1	0	0	0
1	3	5	1	0	2	1	0	10	48	1	0	1	0	0	0
1	3	5	1	0	2	1	0	10	48	1	0	1	0	0	0
1	3	5	1	0	2	1	0	10	48	1	1	1	0	0	0
1	3	5	1	0	2	1	0	10	48	1	1	1	0	0	0
1	3	5	2	0	2	1	0	10	48	1	1	1	0	0	0
1	3	5	1	0	2	1	0	10	0	0	1	1	1	0	9
1	3	5	2	0	2	1	0	10	0	2	1	1	0	0	1
4	3	5	2	0	3	1	24	0	0	1	0	3	1	0	1
1	3	5	1	0	2	1	0	10	0	2	1	1	0	0	1
4	3	5	1	0	3	1	24	0	0	1	0	3	1	0	1
1	3	4	2	0	2	1	0	8	32	1	1	1	0	0	0
1	3	2	1	0	1	1	0	0	0	2	1	1	1	0	1
1	3	5	1	0	2	1	0	10	48	0	0	1	0	0	9
5	3	1	1	0	2	1	0	1	0	2	0	3	1	1	1
1	3	5	2	0	2	1	0	10	48	1	0	1	0	0	0
1	3	5	1	0	1	1	0	0	0	2	1	1	0	0	1
1	3	4	1	0	1	1	0	0	0	2	1	1	0	0	1
1	3	2	2	0	2	1	0	4	0	0	0	1	0	0	9
1	3	4	2	0	2	1	0	8	32	2	0	1	0	0	1
1	3	2	2	0	1	1	0	0	0	2	1	1	1	0	1
1	2	5	1	0	2	1	0	10	48	2	0	1	0	0	1
1	3	2	2	0	1	1	0	0	0	2	1	1	1	0	1
3	1	5	2	0	1	1	24	0	6	1	0	3	0	0	0
3	1	5	1	0	3	1	24	0	48	1	0	3	0	0	0
3	1	5	2	0	1	1	24	0	6	1	0	3	0	0	0
3	1	3	2	0	1	1	12	0	2	1	0	3	0	0	0
3	1	5	1	0	2	1	0	10	48	1	0	3	0	0	0
3	1	4	1	0	1	1	18	0	4	1	0	3	0	0	0
3	1	5	1	0	1	1	24	0	6	1	0	3	0	0	0
3	1	5	1	0	1	1	24	0	6	1	0	3	0	0	0
3	1	5	1	0	2	1	0	10	48	1	0	3	0	0	0
3	1	5	2	0	2	1	0	10	48	1	0	3	0	0	0
3	1	5	1	0	1	1	24	0	6	1	0	3	0	0	0
3	1	5	2	0	2	1	0	10	48	2	0	3	0	0	1
4	3	2	2	0	1	1	0	0	0	1	0	3	1	0	1
4	3	5	1	0	2	1	0	10	48	1	0	3	0	0	0
4	3	5	1	0	2	1	0	10	48	1	0	3	0	0	0
4	3	4	1	0	2	1	0	8	32	1	0	3	0	0	0
4	3	5	1	0	1	1	24	0	6	1	0	3	0	0	0
4	3	2	1	0	2	1	0	4	0	0	0	3	0	0	9
4	3	5	1	0	2	1	0	10	48	0	0	3	0	0	9
4	3	5	1	0	2	1	0	10	48	1	0	3	0	0	0
4	3	2	1	0	2	1	0	4	0	1	0	3	0	0	0
4	3	2	1	0	2	1	0	4	0	2	0	3	0	0	1
4	3	2	1	0	2	1	0	4	0	1	0	3	0	0	0
4	3	2	1	0	2	1	0	4	0	1	0	3	0	0	0
4	3	2	2	0	1	1	0	0	0	2	1	3	1	0	1
4	3	5	2	0	2	1	0	10	48	2	0	3	0	0	1
4	3	2	2	0	2	1	0	4	0	2	0	3	0	0	1
4	3	2	2	0	2	1	0	4	0	2	0	3	0	0	1
4	3	5	1	0	1	1	24	0	6	2	0	3	0	0	1
4	3	2	1	0	2	1	0	4	0	2	0	3	0	0	1
1	3	5	2	0	2	1	0	0	0	2	1	1	0	0	1
4	3	2	1	0	2	1	0	4	0	1	0	3	0	0	0
4	3	5	1	0	1	1	24	0	6	1	0	3	0	0	0
4	3	5	1	0	2	1	0	10	48	2	0	3	0	0	1
4	3	3	1	0	1	1	12	0	2	2	0	3	0	0	1
4	3	3	1	0	1	1	12	0	2	2	0	3	0	0	1
4	3	5	2	0	3	1	24	0	48	2	0	3	0	0	1
4	3	5	1	0	1	1	24	0	6	2	0	3	0	0	1
4	3	5	2	0	2	1	0	10	48	2	0	3	0	0	1
4	3	3	2	0	1	1	12	0	2	0	0	3	0	0	9
4	3	5	1	0	2	1	0	10	48	0	0	3	0	0	9
4	3	2	1	0	2	1	0	4	0	0	0	3	0	0	9
4	3	2	2	0	2	1	0	4	0	0	0	3	0	0	9
4	3	3	1	0	2	1	0	5	16	0	0	3	0	0	9
4	3	3	2	0	2	1	0	5	16	0	0	3	0	0	9
4	3	5	1	0	2	1	0	10	48	0	0	3	0	0	9
4	3	5	2	0	2	1	0	10	48	0	0	3	0	0	9
4	3	3	1	0	2	1	0	5	16	0	0	3	0	0	9
4	3	3	2	0	2	1	0	5	16	0	0	3	0	0	9
4	3	2	2	0	2	1	0	4	0	0	0	3	0	0	9
4	3	2	1	0	2	1	0	4	0	0	0	3	0	0	9
4	3	3	1	0	2	1	0	5	16	0	0	3	0	0	9
4	3	5	1	0	2	1	0	10	48	2	0	3	0	0	1
4	3	5	1	0	1	1	24	0	6	1	0	3	0	0	0
4	3	5	1	0	1	1	24	0	6	2	0	3	0	0	1
4	3	5	1	0	1	1	24	0	6	2	0	3	0	0	1
4	3	5	2	0	2	1	0	10	48	2	0	3	0	0	1
4	3	5	1	0	3	1	24	0	48	1	0	3	0	0	0
4	3	2	1	0	1	1	0	0	0	1	0	3	1	0	1
4	3	5	1	0	3	1	24	0	48	2	0	3	0	0	1
4	3	5	1	0	3	1	24	0	48	2	0	3	0	0	1
4	3	5	1	0	3	1	24	0	48	2	0	3	0	0	1
4	3	5	2	0	3	1	24	0	48	2	0	3	0	0	1
4	3	3	2	0	1	1	12	0	2	1	0	3	0	0	0
4	3	4	1	0	1	1	18	0	4	2	0	3	0	0	1
4	3	3	1	0	1	1	12	0	2	2	0	3	0	0	1
4	3	5	2	0	1	1	24	0	6	2	0	3	0	0	1
4	3	2	2	0	1	1	6	0	0	2	0	3	0	0	1
4	3	5	2	0	3	1	24	0	48	2	0	3	0	0	1
4	3	5	1	0	3	1	24	0	48	1	0	3	0	0	0
4	3	5	2	1	1	1	24	0	0	2	0	3	0	0	1
4	3	5	1	0	1	1	24	0	6	2	0	3	0	0	1
4	3	3	1	0	1	1	12	0	2	2	0	3	0	0	1
4	3	5	2	0	1	1	24	0	6	2	0	3	0	0	1
4	3	5	2	0	1	1	24	0	6	2	0	3	0	0	1
4	3	5	2	0	1	1	24	0	6	2	0	3	0	0	1
4	3	3	1	0	2	1	0	5	16	2	0	3	0	0	1
4	3	5	1	0	2	1	0	10	48	2	0	3	0	0	1
4	3	5	2	0	2	1	0	10	48	1	0	3	0	0	0
4	3	5	1	0	1	1	24	0	6	0	0	3	0	0	9
4	3	5	2	0	3	1	24	0	48	2	0	3	0	0	1
4	3	5	1	0	2	1	0	10	48	1	0	3	0	0	0
4	3	3	1	0	2	1	0	5	16	2	0	3	0	0	1
4	3	5	2	0	1	1	24	0	6	2	0	3	0	0	1
4	3	4	2	0	2	1	0	8	32	2	0	3	0	0	1
4	3	2	2	0	1	1	6	0	0	1	0	3	0	0	0
4	3	2	2	0	1	1	6	0	0	1	0	3	0	0	0
4	3	2	1	0	1	1	0	0	0	1	0	3	1	0	1
4	3	3	2	0	2	1	0	5	16	0	0	3	0	0	9
4	3	3	1	0	1	1	12	0	2	2	0	3	0	0	1
4	3	3	1	0	1	1	12	0	2	0	0	3	0	0	9
4	3	5	2	0	1	1	24	0	6	2	0	3	0	0	1
4	3	5	2	0	1	1	24	0	6	1	0	3	0	0	0
4	3	5	1	0	1	1	24	0	6	2	0	3	0	0	1
4	3	3	2	0	1	1	12	0	2	2	0	3	0	0	1
4	3	5	1	0	2	1	0	10	48	2	0	3	0	0	1
4	3	5	1	0	2	1	0	10	48	1	0	3	0	0	0
4	3	5	1	0	2	1	0	10	48	1	0	3	0	0	0
4	3	4	1	0	2	1	0	8	32	2	0	3	0	0	1
4	3	5	2	0	1	1	24	0	6	2	0	3	0	0	1
4	3	4	2	0	1	1	18	0	4	2	0	3	0	0	1
4	3	5	2	0	1	1	24	0	6	2	0	3	0	0	1
4	3	5	1	0	1	1	24	0	6	2	0	3	0	0	1
4	3	3	1	0	2	1	0	5	16	0	0	3	0	0	9
4	3	3	2	0	1	1	12	0	2	0	0	3	0	0	9
4	3	2	1	0	1	1	0	0	0	2	0	3	1	0	1
4	3	3	1	0	2	1	0	5	16	2	0	3	0	0	1
4	3	3	2	0	1	1	12	0	2	2	0	3	0	0	1
4	3	5	1	0	1	1	24	0	6	2	0	3	0	0	1
4	3	5	1	0	1	1	24	0	6	2	0	3	0	0	1
4	3	5	1	0	2	1	0	10	48	2	0	3	0	0	1
4	3	5	2	0	1	1	24	0	6	2	0	3	0	0	1
4	3	5	1	0	2	1	0	10	48	2	0	3	0	0	1
4	3	5	2	0	2	1	0	10	48	2	0	3	0	0	1
4	3	5	1	0	1	1	24	0	6	2	0	3	0	0	1
4	3	3	1	0	1	1	12	0	2	2	0	3	0	0	1
4	3	4	2	0	1	1	18	0	4	2	0	3	0	0	1
4	3	5	2	0	1	1	24	0	6	2	0	3	0	0	1
4	3	5	2	0	1	1	24	0	6	2	0	3	0	0	1
4	3	3	2	0	1	1	12	0	2	1	0	3	0	0	0
4	3	3	2	0	1	1	12	0	2	0	0	3	0	0	9
4	3	3	2	0	2	1	0	5	16	2	0	3	0	0	1
4	3	3	2	0	2	1	0	5	16	0	0	3	0	0	9
4	3	4	1	0	1	1	18	0	4	2	0	3	0	0	1
4	3	5	2	0	1	1	24	0	6	2	0	3	0	0	1
4	3	5	1	0	1	1	24	0	6	2	0	3	0	0	1
4	3	5	1	0	1	1	24	0	6	2	0	3	0	0	1
4	3	5	1	0	1	1	24	0	6	2	0	3	0	0	1
4	3	5	2	0	2	1	0	10	48	2	0	3	0	0	1
4	3	5	1	0	1	1	24	0	6	2	0	3	0	0	1
4	3	5	2	0	2	1	0	10	48	2	0	3	0	0	1
4	3	5	1	0	1	1	24	0	6	0	0	3	0	0	9
4	3	2	1	0	1	1	6	0	0	2	0	3	0	0	1
4	3	5	1	0	1	1	24	0	6	2	0	3	0	0	1
4	3	2	1	0	1	1	6	0	0	0	0	3	0	0	9
4	3	5	1	0	1	1	24	0	6	1	0	3	0	0	0
4	3	3	2	0	2	1	0	5	16	2	0	3	0	0	1
5	3	1	1	0	1	1	3	0	0	1	0	1	1	1	1
4	3	5	2	0	1	1	24	0	6	2	0	3	0	0	1
4	3	4	2	0	1	1	18	0	4	2	0	3	0	0	1
4	3	4	2	0	3	1	18	0	32	2	0	3	0	0	1
4	3	2	2	0	1	1	6	0	0	1	0	3	0	0	0
4	3	5	1	0	1	1	24	0	6	1	0	3	0	0	0
4	3	2	1	0	2	1	0	4	0	0	0	3	0	0	9
4	3	5	1	0	2	1	0	10	48	2	0	3	0	0	1
4	3	2	2	0	3	1	6	0	0	2	0	3	0	0	1
4	3	3	2	0	1	1	12	0	2	0	0	3	0	0	9
4	3	3	1	0	3	1	12	0	16	1	0	3	0	0	0
4	3	4	2	0	3	1	18	0	32	1	0	3	0	0	0
4	3	5	1	0	1	1	24	0	6	1	0	3	0	0	0
4	3	3	2	0	3	1	12	0	16	0	0	3	0	0	9
4	3	5	1	0	1	1	24	0	6	2	0	3	0	0	1
4	3	5	1	0	3	1	24	0	48	0	0	3	0	0	9
4	3	5	1	0	1	1	24	0	6	0	0	3	0	0	9
4	3	5	2	0	1	1	24	0	6	1	0	3	0	0	0
4	3	5	2	0	1	1	24	0	6	1	0	3	0	0	0
4	3	5	2	0	2	1	0	10	48	0	0	3	0	0	9
4	3	3	2	0	1	1	12	0	2	0	0	3	0	0	9
4	3	3	2	0	3	1	12	0	16	1	0	3	0	0	0
4	3	3	1	0	3	1	12	0	16	1	0	3	0	0	0
4	3	5	2	0	3	1	24	0	48	1	0	3	0	0	0
4	3	5	1	0	3	1	24	0	48	0	0	3	0	0	9
4	3	2	2	0	1	1	6	0	0	1	0	3	0	0	0
4	3	5	1	0	3	1	24	0	48	0	0	3	0	0	9
4	3	3	1	0	3	1	12	0	16	0	0	3	0	0	9
4	3	2	2	0	1	1	0	0	0	2	0	3	1	0	1
1	3	2	1	0	1	1	0	0	0	2	0	1	1	0	1
4	3	5	1	0	3	1	24	0	0	0	0	3	1	0	9
4	3	5	1	0	1	1	24	0	6	1	0	3	0	0	0
4	3	5	2	0	3	1	24	0	42	0	0	3	1	0	9
4	3	5	1	0	3	1	24	0	0	0	0	3	1	0	9
1	3	2	2	0	1	1	0	0	0	2	0	1	1	0	1
1	3	5	1	0	1	1	0	0	6	2	0	1	1	0	1
4	3	5	1	0	1	1	0	0	6	2	0	3	1	0	1
4	3	5	1	0	1	1	0	0	6	2	0	3	1	0	1
1	3	3	2	0	2	1	0	7	0	2	0	1	1	0	1
1	3	5	2	0	2	1	0	10	0	2	0	1	1	0	1
4	3	5	2	0	3	1	24	0	0	1	0	3	1	0	1
4	3	5	1	0	1	1	0	0	6	2	0	3	1	0	1
1	3	5	1	0	2	1	0	10	0	1	0	1	1	0	1
1	3	5	2	0	2	1	0	10	0	2	0	1	1	0	1
4	3	5	2	0	1	1	0	0	6	1	0	3	1	0	1
4	3	5	1	0	2	1	0	10	0	0	0	3	1	0	9
4	3	5	1	0	1	1	0	0	6	1	0	3	1	0	1
4	2	5	1	0	1	1	24	0	6	1	1	3	0	0	0
4	2	5	1	0	2	1	0	10	48	1	0	3	0	0	0
1	3	5	2	1	1	1	0	0	0	2	1	1	0	0	1
3	1	5	2	0	1	1	24	0	6	1	0	3	0	0	0
3	1	5	2	0	2	1	0	10	48	1	0	3	0	0	0
3	1	3	2	0	2	1	0	5	16	1	0	3	0	0	0
3	1	5	2	0	1	1	24	0	6	1	0	3	0	0	0
3	1	5	1	0	2	1	0	10	48	1	0	3	0	0	0
3	1	3	1	0	1	1	12	0	2	1	0	3	0	0	0
3	1	5	1	0	3	1	24	0	48	1	0	3	0	0	0
3	1	2	1	0	2	1	0	4	0	1	0	3	0	0	0
3	1	4	2	0	1	1	18	0	4	1	0	3	0	0	0
3	1	2	1	0	2	1	0	4	0	1	0	3	0	0	0
3	1	4	1	0	1	1	18	0	4	1	0	3	0	0	0
4	3	5	1	0	1	1	0	0	6	1	0	3	1	0	1
3	1	3	1	0	3	1	12	0	16	1	0	3	0	0	0
3	1	5	1	0	1	1	24	0	6	1	0	3	0	0	0
3	1	5	2	0	2	1	0	10	48	1	0	3	0	0	0
3	1	4	2	0	3	1	18	0	32	1	0	3	0	0	0
3	1	5	1	0	2	1	0	10	48	2	0	3	0	0	1
3	1	5	1	0	2	1	0	10	48	1	0	3	0	0	0
3	1	5	2	0	2	1	0	10	48	1	0	3	0	0	0
3	1	4	2	0	2	1	0	8	32	1	0	3	0	0	0
3	1	4	1	0	2	1	0	8	32	1	0	3	0	0	0
3	1	5	1	0	1	1	24	0	6	1	0	3	0	0	0
3	1	5	1	0	1	1	24	0	6	1	0	3	0	0	0
3	1	5	1	0	1	1	24	0	6	2	0	3	0	0	1
3	1	5	2	0	3	1	24	0	48	2	0	3	0	0	1
3	1	5	2	0	2	1	0	10	48	1	0	3	0	0	0
3	1	5	2	0	3	1	24	0	48	1	0	3	0	0	0
3	1	5	1	0	1	1	24	0	6	1	0	3	0	0	0
3	1	5	1	0	1	1	24	0	6	2	0	3	0	0	1
3	1	5	2	0	1	1	24	0	6	1	0	3	0	0	0
3	1	4	2	0	1	1	18	0	4	1	0	3	0	0	0
3	1	5	2	0	1	1	24	0	6	1	0	3	0	0	0
3	1	5	2	0	1	1	24	0	6	1	0	3	0	0	0
3	1	5	1	0	1	1	24	0	6	1	0	3	0	0	0
3	1	4	1	0	2	1	0	8	32	2	0	3	0	0	1
3	1	5	2	0	3	1	24	0	48	1	0	3	0	0	0
3	1	5	2	0	2	1	0	10	48	2	0	3	0	0	1
3	1	5	2	0	3	1	24	0	48	2	0	3	0	0	1
3	1	5	1	0	1	1	24	0	6	1	0	3	0	0	0
3	1	5	1	0	3	1	24	0	48	2	0	3	0	0	1
3	1	5	2	0	3	1	24	0	48	2	0	3	0	0	1
3	1	5	1	0	2	1	0	10	48	1	0	3	0	0	0
3	1	5	1	0	2	1	0	10	48	2	0	3	0	0	1
3	1	5	2	0	3	1	24	0	48	2	0	3	0	0	1
3	1	3	1	0	3	1	12	0	16	1	0	3	0	0	0
3	1	5	2	0	2	1	0	10	48	1	0	3	0	0	0
3	1	4	2	0	1	1	18	0	4	1	0	3	0	0	0
3	1	2	2	0	1	1	6	0	0	1	0	3	0	0	0
3	1	2	1	0	2	1	0	4	0	1	0	3	0	0	0
3	1	5	1	0	2	1	0	10	48	1	0	3	0	0	0
3	1	3	1	0	1	1	12	0	2	1	0	3	0	0	0
3	1	2	2	0	2	1	0	4	0	1	0	3	0	0	0
3	1	5	1	0	2	1	0	10	48	1	0	3	0	0	0
3	1	5	2	0	1	1	24	0	6	1	0	3	0	0	0
3	1	2	1	0	2	1	0	4	0	1	0	2	0	0	0
3	1	5	1	0	1	1	24	0	6	1	0	2	0	0	0
3	1	3	1	0	2	1	0	5	16	1	0	2	0	0	0
3	1	5	1	0	1	1	24	0	6	1	0	2	0	0	0
3	1	4	2	0	1	1	18	0	4	1	0	2	0	0	0
3	1	5	1	0	1	1	24	0	6	1	0	2	0	0	0
3	1	5	1	0	1	1	24	0	6	1	0	2	0	0	0
3	1	3	1	0	1	1	12	0	2	1	0	2	0	0	0
3	1	5	2	0	1	1	24	0	6	1	0	2	0	0	0
3	1	5	1	0	1	1	24	0	6	1	0	2	0	0	0
3	1	4	2	0	1	1	18	0	4	1	0	2	0	0	0
3	1	2	2	0	2	1	0	4	0	1	0	3	0	0	0
3	1	4	2	0	2	1	0	8	32	2	0	3	0	0	1
3	1	5	1	0	1	1	24	0	6	1	0	3	0	0	0
3	1	5	1	0	1	1	24	0	6	1	0	3	0	0	0
3	1	5	2	0	2	1	0	10	48	1	0	3	0	0	0
1	3	2	1	0	2	1	0	0	0	1	0	9	1	0	1
6	4	4	2	0	2	1	0	8	32	1	0	3	0	0	0
6	5	5	2	0	2	1	0	10	48	2	0	3	0	0	1
6	5	5	1	0	2	1	0	10	48	1	0	3	0	0	0
6	3	5	1	0	1	1	24	0	6	1	0	3	0	0	0
6	4	5	2	0	3	1	24	0	48	1	0	3	0	0	0
6	4	5	2	0	2	1	0	10	0	1	0	3	0	0	0
6	4	5	1	0	1	1	24	0	6	2	0	3	0	0	1
6	5	5	1	0	2	1	0	10	48	1	0	3	0	0	0
6	5	3	1	0	2	1	0	5	16	1	0	1	0	0	0
6	5	4	2	0	2	1	0	8	32	2	0	1	0	0	1
6	5	5	2	0	2	1	0	10	48	1	0	3	0	0	0
6	5	5	1	0	2	1	0	10	48	1	0	3	0	0	0
6	5	5	1	0	2	1	0	10	48	2	0	3	0	0	1
6	5	5	1	0	2	1	0	10	48	2	0	3	0	0	1
6	5	5	1	0	2	1	0	10	48	1	0	3	0	0	0
6	5	2	2	0	2	1	0	4	0	2	0	3	0	0	1
6	5	3	2	0	2	1	0	5	16	2	0	3	0	0	1
6	5	5	1	0	2	1	0	10	48	1	0	3	0	0	0
6	5	5	2	0	2	1	0	10	48	1	0	3	0	0	0
6	5	3	2	0	2	1	0	5	16	1	0	3	0	0	0
6	5	5	1	0	2	1	0	10	48	1	0	3	0	0	0
6	5	5	1	0	2	1	0	10	48	1	0	1	0	0	0
6	5	4	2	0	2	1	0	8	32	1	0	1	0	0	0
6	5	2	2	0	2	1	0	4	0	1	0	1	0	0	0
6	4	5	1	0	2	1	0	10	48	1	0	3	0	0	0
6	5	5	1	0	2	1	0	10	48	1	0	3	0	0	0
6	5	2	1	0	2	1	0	4	0	2	0	1	0	0	1
6	5	4	1	0	2	1	0	8	32	2	0	1	0	0	1
6	4	5	1	0	2	1	0	10	48	1	0	3	0	0	0
6	5	3	1	0	2	1	0	5	16	1	0	3	0	0	0
6	5	5	2	0	1	1	24	0	6	1	0	1	0	0	0
6	5	2	1	0	2	1	0	4	0	2	0	1	0	0	1
6	4	5	1	0	2	1	0	10	48	1	0	3	0	0	0
6	4	5	2	0	2	1	0	10	48	1	0	3	0	0	0
6	4	5	2	0	2	1	0	10	48	1	0	3	0	0	0
6	5	5	1	0	2	1	0	10	48	1	0	3	0	0	0
6	5	5	1	0	2	1	0	10	48	2	0	3	0	0	1
6	5	4	1	0	2	1	0	8	32	1	0	1	0	0	0
6	5	2	1	0	2	1	0	4	0	2	0	1	0	0	1
3	1	5	1	0	2	1	0	10	48	1	0	3	0	0	0
3	1	5	1	0	1	1	24	0	6	1	0	3	0	0	0
3	1	5	1	0	1	1	24	0	6	1	0	3	0	0	0
3	1	5	2	0	1	1	24	0	6	1	0	3	0	0	0
3	1	5	1	0	2	1	0	10	48	1	0	3	0	0	0
3	1	5	2	0	1	1	24	0	6	2	0	3	0	0	1
3	1	5	1	0	1	1	24	0	6	2	0	3	0	0	1
3	1	5	1	0	1	1	24	0	6	2	0	3	0	0	1
3	1	5	2	0	1	1	24	0	6	1	0	3	0	0	0
3	1	5	2	0	2	1	0	10	48	1	0	3	0	0	0
3	1	4	2	0	2	1	0	8	32	1	0	3	0	0	0
3	1	2	2	0	2	1	0	4	0	1	0	3	0	0	0
3	1	2	1	0	1	1	6	0	0	1	0	3	0	0	0
3	1	5	1	0	2	1	0	10	48	1	0	3	0	0	0
3	1	5	2	0	2	1	0	10	48	1	0	3	0	0	0
3	1	2	1	0	2	1	0	4	0	1	0	3	0	0	0
3	1	2	2	0	2	1	0	4	0	1	0	3	0	0	0
3	1	4	1	0	3	1	18	0	32	2	0	3	0	0	1
3	1	5	1	0	2	1	0	10	48	2	0	3	0	0	1
4	3	2	1	0	2	1	0	0	0	1	1	3	1	0	1
3	1	5	2	0	1	1	24	0	6	1	0	3	0	0	0
3	1	5	1	0	1	1	24	0	6	2	0	3	0	0	1
3	1	5	2	0	1	1	24	0	6	2	0	3	0	0	1
3	1	5	2	0	2	1	0	10	48	2	0	3	0	0	1
3	1	5	2	0	2	1	0	10	48	2	0	3	0	0	1
4	3	5	1	0	2	1	0	10	48	1	0	3	0	0	0
4	3	5	1	0	1	1	24	0	6	1	0	3	0	0	0
4	3	4	1	0	2	1	0	8	32	2	0	3	0	0	1
1	3	3	2	0	2	1	0	5	0	1	0	1	1	0	1
4	3	5	1	0	2	1	0	10	48	1	0	3	0	0	0
4	3	3	2	0	1	1	12	0	2	2	0	3	0	0	1
4	3	5	1	0	2	1	0	10	48	1	0	3	0	0	0
4	3	5	2	0	1	1	24	0	6	2	0	3	0	0	1
4	3	2	1	0	2	1	0	4	0	2	0	3	0	0	1
4	3	2	2	0	2	1	0	4	0	2	0	3	0	0	1
4	3	3	2	0	1	1	12	0	2	2	0	3	0	0	1
4	3	2	2	0	3	1	6	0	0	2	0	3	0	0	1
4	3	2	2	0	2	1	0	4	0	2	0	3	0	0	1
4	3	3	2	0	2	1	0	5	16	2	0	3	0	0	1
4	3	2	2	0	2	1	0	4	0	2	0	3	0	0	1
4	3	4	1	0	2	1	0	8	32	2	0	3	0	0	1
4	3	3	1	0	2	1	0	5	16	1	0	3	0	0	0
1	3	2	2	0	2	1	0	0	0	2	1	1	1	0	1
4	3	2	2	0	1	1	6	0	0	2	0	3	0	0	1
4	3	4	2	0	2	1	0	8	32	1	0	3	0	0	0
4	3	3	1	0	1	1	12	0	2	1	0	3	0	0	0
4	3	5	1	0	1	1	24	0	6	2	0	3	0	0	1
4	3	5	1	0	1	1	24	0	6	2	0	3	0	0	1
4	3	5	1	0	1	1	24	0	6	2	0	3	0	0	1
4	3	4	1	0	1	1	18	0	4	2	0	3	0	0	1
4	3	2	2	0	2	1	0	4	0	2	0	3	0	0	1
4	3	5	1	0	1	1	24	0	6	2	0	3	0	0	1
4	3	5	1	0	2	1	0	10	48	2	0	3	0	0	1
4	3	4	1	0	1	1	18	0	4	2	0	3	0	0	1
4	3	3	1	0	1	1	12	0	2	2	0	3	0	0	1
4	3	4	2	0	1	1	18	0	4	1	0	3	0	0	0
4	3	2	2	0	1	1	6	0	0	0	0	3	0	0	9
4	3	5	2	0	1	1	24	0	6	2	0	3	0	0	1
4	3	2	1	0	1	1	6	0	0	2	0	3	0	0	1
4	3	5	2	0	1	1	24	0	6	2	0	3	0	0	1
4	3	5	2	0	1	1	24	0	6	2	0	3	0	0	1
4	3	2	1	0	1	1	6	0	0	1	0	3	0	0	0
4	3	5	1	0	3	1	24	0	48	0	0	3	0	0	9
4	3	5	1	0	2	1	0	10	48	1	0	3	0	0	0
4	3	4	1	0	2	1	0	8	32	1	0	3	0	0	0
4	3	5	1	0	1	1	24	0	6	1	0	3	0	0	0
4	3	3	1	0	1	1	12	0	2	0	0	3	0	0	9
4	3	4	1	0	1	1	18	0	4	2	0	3	0	0	1
4	3	5	1	0	1	1	24	0	6	1	0	3	0	0	0
4	3	3	1	0	2	1	0	5	16	2	0	3	0	0	1
4	3	5	2	0	1	1	24	0	6	1	0	3	0	0	0
4	3	4	1	0	1	1	18	0	4	2	0	3	0	0	1
5	3	2	1	0	2	1	0	0	0	1	1	3	1	0	1
4	3	1	1	0	3	1	3	0	0	1	0	3	1	1	1
4	3	4	1	0	2	1	0	8	32	2	0	3	0	0	1
4	3	5	2	1	2	1	0	10	0	0	0	3	0	0	9
4	3	2	1	0	1	1	6	0	0	2	0	3	0	0	1
4	3	2	2	0	1	1	6	0	0	2	0	3	0	0	1
4	3	5	2	0	1	1	24	0	6	2	0	3	0	0	1
1	3	3	2	0	2	1	0	0	2	1	0	1	1	0	1
4	3	3	1	0	2	1	0	5	16	2	0	3	0	0	1
4	3	2	1	0	2	1	0	4	0	2	0	3	0	0	1
4	3	4	2	0	1	1	18	0	4	2	0	3	0	0	1
4	3	4	2	0	1	1	18	0	4	2	0	3	0	0	1
4	3	5	1	0	1	1	24	0	6	2	0	3	0	0	1
4	3	4	1	0	1	1	18	0	4	2	0	3	0	0	1
4	3	4	2	0	2	1	0	8	32	1	0	3	0	0	0
4	3	2	1	0	1	1	6	0	0	2	0	3	0	0	1
4	3	5	1	0	1	1	24	0	6	0	0	3	0	0	9
4	3	5	1	0	2	1	0	10	48	2	0	3	0	0	1
4	3	3	1	0	1	1	12	0	2	0	0	3	0	0	9
4	3	3	2	0	1	1	12	0	2	2	0	3	0	0	1
4	3	1	2	0	2	1	0	4	0	1	0	3	1	1	1
4	3	5	1	0	1	1	24	0	6	2	0	3	0	0	1
4	3	5	2	0	1	1	24	0	6	2	0	3	0	0	1
4	3	4	2	0	1	1	18	0	4	2	0	3	0	0	1
4	3	3	2	0	1	1	12	0	2	2	0	3	0	0	1
4	3	5	1	0	1	1	24	0	6	2	0	3	0	0	1
4	3	3	1	0	1	1	12	0	2	2	0	3	0	0	1
4	3	5	1	0	1	1	24	0	6	2	0	3	0	0	1
4	3	3	2	0	1	1	12	0	2	1	0	3	0	0	0
4	3	5	1	0	1	1	24	0	6	2	0	3	0	0	1
4	3	5	2	0	1	1	24	0	6	2	0	3	0	0	1
4	3	5	1	0	2	1	0	10	48	1	0	3	0	0	0
4	3	5	1	0	1	1	24	0	6	1	0	3	0	0	0
4	3	5	1	0	1	1	24	0	6	2	0	3	0	0	1
4	3	5	1	0	1	1	24	0	6	1	0	3	0	0	0
4	3	2	2	0	1	1	6	0	0	1	0	3	0	0	0
4	3	3	2	0	2	1	0	5	16	1	0	3	0	0	0
4	3	5	1	0	2	1	0	10	48	1	0	3	0	0	0
4	3	3	2	0	1	1	12	0	2	2	0	3	0	0	1
4	3	5	2	0	1	1	24	0	6	2	0	3	0	0	1
4	3	4	1	0	1	1	0	0	0	0	1	3	1	0	9
4	3	5	1	0	1	1	24	0	6	2	0	3	0	0	1
4	3	3	1	0	2	1	0	5	16	2	0	3	0	0	1
4	3	5	2	0	1	1	24	0	6	0	0	3	0	0	9
4	3	2	2	0	2	1	0	4	0	0	0	3	0	0	9
4	3	2	2	0	2	1	0	4	0	2	0	3	0	0	1
4	3	5	2	0	1	1	24	0	6	2	0	3	0	0	1
4	3	3	1	0	1	1	12	0	2	1	0	3	0	0	0
4	3	2	1	0	3	1	6	0	0	2	0	3	0	0	1
4	3	3	2	0	1	1	12	0	2	1	0	3	0	0	0
4	3	2	1	0	2	1	0	4	0	1	0	3	0	0	0
4	3	4	2	0	1	1	18	0	4	1	0	3	0	0	0
4	3	2	1	0	2	1	0	4	0	1	0	3	0	0	0
4	3	5	2	0	2	1	0	10	48	2	0	3	0	0	1
4	3	5	2	0	1	1	24	0	6	2	0	3	0	0	1
4	3	5	1	0	1	1	24	0	6	2	0	3	0	0	1
4	3	4	1	0	1	1	18	0	4	2	0	3	0	0	1
4	3	5	1	0	3	1	24	0	48	2	0	3	0	0	1
4	3	5	2	0	1	1	24	0	6	2	0	3	0	0	1
4	3	3	1	0	1	1	12	0	2	2	0	3	0	0	1
4	3	5	1	0	1	1	24	0	6	2	0	3	0	0	1
4	3	5	2	0	1	1	24	0	6	2	0	3	0	0	1
2	2	2	2	0	3	1	0	0	0	1	1	3	1	0	1
4	3	2	1	0	2	1	0	4	0	0	0	3	0	0	9
4	3	4	1	0	3	1	18	0	32	2	0	3	0	0	1
4	3	1	1	0	1	1	0	0	0	2	0	3	1	1	1
4	3	3	1	0	3	1	12	0	16	2	0	3	0	0	1
1	3	2	2	0	3	1	0	0	0	2	1	1	1	0	1
4	3	5	1	0	1	1	24	0	6	2	0	3	0	0	1
4	2	5	1	0	2	1	0	10	48	2	0	3	0	0	1
5	3	5	1	0	1	1	24	0	6	2	0	3	0	0	1
5	3	2	2	0	2	1	0	4	0	2	0	3	0	0	1
5	3	3	1	0	2	1	0	5	16	2	0	3	0	0	1
5	3	5	1	0	2	1	0	10	48	2	0	3	0	0	1
5	3	3	1	0	2	1	0	5	16	2	0	3	0	0	1
5	3	5	2	0	2	1	0	10	48	1	0	3	0	0	0
5	3	5	2	0	2	1	0	10	48	1	0	3	0	0	0
5	3	5	2	1	2	1	0	10	0	1	0	2	0	0	0
5	3	2	2	0	1	1	6	0	0	1	0	3	0	0	0
5	3	5	1	0	1	1	24	0	6	1	0	2	0	0	0
5	3	5	1	0	1	1	24	0	6	1	0	2	0	0	0
5	3	5	1	0	1	1	24	0	6	1	0	3	0	0	0
5	3	4	1	0	1	1	18	0	4	1	0	3	0	0	0
5	3	4	1	0	2	1	0	8	32	1	0	3	0	0	0
5	3	5	1	0	1	1	24	0	6	1	0	2	0	0	0
5	3	5	2	0	1	1	24	0	6	1	0	3	0	0	0
5	3	5	1	0	1	1	24	0	6	1	0	3	0	0	0
5	3	5	2	0	2	1	0	10	48	1	0	3	0	0	0
5	3	5	1	0	1	1	24	0	6	1	0	3	0	0	0
5	3	5	1	0	1	1	24	0	6	1	0	3	0	0	0
5	3	5	1	0	1	1	24	0	6	1	0	3	0	0	0
5	3	5	1	0	1	1	24	0	6	1	0	3	0	0	0
5	3	5	1	0	1	1	24	0	6	1	0	3	0	0	0
5	3	4	1	0	2	1	0	8	32	2	0	3	0	0	1
5	3	5	1	0	2	1	0	10	48	1	0	3	0	0	0
5	3	4	1	0	2	1	0	8	32	2	0	3	0	0	1
5	3	5	1	0	2	1	0	10	48	2	0	3	0	0	1
5	3	5	1	0	2	1	0	10	48	2	0	3	0	0	1
5	3	5	1	0	2	1	0	10	48	2	0	3	0	0	1
5	3	5	1	0	2	1	0	10	48	2	0	3	0	0	1
5	3	5	1	0	2	1	0	10	48	2	0	3	0	0	1
5	3	5	1	0	2	1	0	10	48	2	0	3	0	0	1
5	3	5	1	0	2	1	0	10	48	2	0	3	0	0	1
5	3	5	1	0	2	1	0	10	48	2	0	3	0	0	1
5	3	5	1	0	2	1	0	10	48	2	0	3	0	0	1
5	3	5	1	0	2	1	0	10	48	2	0	3	0	0	1
5	3	5	1	0	2	1	0	10	48	2	0	3	0	0	1
5	3	5	2	0	2	1	0	10	48	2	0	3	0	0	1
5	3	5	1	0	2	1	0	10	48	2	0	3	0	0	1
5	3	5	1	0	2	1	0	10	48	1	0	3	0	0	0
5	3	4	2	0	2	1	0	8	32	2	0	3	0	0	1
5	3	3	2	0	2	1	0	5	16	1	0	3	0	0	0
5	3	5	1	0	2	1	0	10	48	2	0	3	0	0	1
5	3	5	1	0	1	1	24	0	6	1	0	3	0	0	0
5	3	5	1	0	2	1	0	10	48	1	0	3	0	0	0
5	3	5	1	0	2	1	0	10	48	2	0	3	0	0	1
5	3	5	1	0	2	1	0	10	48	2	0	3	0	0	1
5	3	5	1	0	2	1	0	10	48	2	0	1	0	0	1
5	3	5	1	0	2	1	0	10	48	2	0	3	0	0	1
5	3	5	1	0	2	1	0	10	48	2	0	3	0	0	1
5	3	5	1	0	2	1	0	10	48	2	0	3	0	0	1
5	3	5	1	0	2	1	0	10	48	2	0	3	0	0	1
5	3	5	1	0	2	1	0	10	48	2	0	3	0	0	1
5	3	5	2	0	2	1	0	10	48	2	0	1	0	0	1
5	3	4	1	0	2	1	0	8	32	1	0	3	0	0	0
5	3	5	1	0	2	1	0	10	48	1	0	3	0	0	0
5	3	5	1	0	2	1	0	10	48	2	0	3	0	0	1
5	3	5	1	0	2	1	0	10	48	2	0	3	0	0	1
5	3	5	2	0	2	1	0	10	48	1	0	1	0	0	0
5	3	2	1	0	2	1	0	4	0	2	0	1	0	0	1
5	3	2	1	0	1	1	6	0	0	1	0	1	0	0	0
5	3	2	1	0	1	1	6	0	0	1	0	1	0	0	0
5	3	2	2	0	2	1	0	4	0	2	0	3	0	0	1
5	3	5	2	0	2	1	0	10	48	1	0	3	0	0	0
5	3	3	1	0	1	1	12	0	2	1	0	3	0	0	0
5	3	5	2	0	1	1	24	0	6	1	0	3	0	0	0
5	3	5	1	0	2	1	0	10	48	2	0	1	0	0	1
5	3	5	1	0	2	1	0	10	48	2	0	1	0	0	1
5	3	5	1	0	2	1	0	10	48	2	0	3	0	0	1
5	3	4	1	0	2	1	0	8	32	2	0	3	0	0	1
5	3	3	1	0	2	1	0	5	16	2	0	3	0	0	1
5	3	2	1	0	2	1	0	4	0	2	0	3	0	0	1
5	3	5	1	0	1	1	24	0	6	2	0	3	0	0	1
5	3	5	2	0	2	1	0	10	48	2	0	3	0	0	1
5	3	5	1	0	2	1	0	10	48	2	0	3	0	0	1
5	3	5	1	0	2	1	0	10	48	1	0	3	0	0	0
5	3	5	2	0	1	1	24	0	6	1	0	3	0	0	0
5	3	5	1	0	1	1	24	0	6	1	0	3	0	0	0
5	3	5	1	0	1	1	24	0	6	0	0	3	0	0	9
5	3	4	1	0	1	1	18	0	4	1	0	3	0	0	0
5	3	5	1	0	1	1	24	0	6	1	0	3	0	0	0
5	3	5	1	0	1	1	24	0	6	2	0	1	0	0	1
5	3	5	1	0	2	1	0	10	48	2	0	1	0	0	1
5	3	2	1	0	2	1	0	6	0	2	0	1	0	0	1
5	3	5	1	0	1	1	24	0	6	2	0	1	0	0	1
5	3	5	2	0	2	1	0	10	48	1	0	3	0	0	0
5	3	5	1	0	2	1	0	10	48	1	0	3	0	0	0
5	3	5	1	0	1	1	24	0	6	1	0	3	0	0	0
5	3	5	1	0	1	1	24	0	6	2	0	3	0	0	1
5	3	5	1	0	1	1	24	0	6	2	0	3	0	0	1
5	3	5	1	0	1	1	24	0	6	2	0	3	0	0	1
5	3	5	1	0	1	1	24	0	6	2	0	3	0	0	1
5	3	5	1	0	1	1	24	0	6	2	0	3	0	0	1
5	3	5	2	0	1	1	24	0	6	1	0	3	0	0	0
5	3	5	1	0	1	1	24	0	6	1	0	3	0	0	0
5	3	5	1	0	2	1	0	10	48	1	0	3	0	0	0
5	3	5	1	0	1	1	24	0	6	1	0	3	0	0	0
5	3	4	2	0	2	1	0	8	32	2	0	3	0	0	1
5	3	4	1	0	2	1	0	8	32	2	0	3	0	0	1
5	3	5	2	0	2	1	0	10	48	2	0	3	0	0	1
5	3	2	1	0	2	1	0	4	0	2	0	3	0	0	1
5	3	4	1	0	2	1	0	8	32	2	0	3	0	0	1
5	3	5	1	0	2	1	0	10	48	2	0	3	0	0	1
5	3	3	1	0	2	1	0	5	16	2	0	3	0	0	1
5	3	5	1	0	1	1	24	0	6	1	0	3	0	0	0
5	3	3	1	0	2	1	0	5	16	1	0	3	0	0	0
5	3	3	2	0	2	1	0	5	16	1	0	3	0	0	0
5	3	5	1	0	2	1	0	10	48	2	0	1	0	0	1
5	3	2	2	0	2	1	0	4	0	1	0	3	0	0	0
5	3	3	2	0	2	1	0	5	16	1	0	3	0	0	0
5	3	5	1	0	2	1	0	10	48	2	0	3	0	0	1
5	3	4	1	0	2	1	0	8	32	2	0	3	0	0	1
5	3	5	1	0	1	1	24	0	6	2	0	3	0	0	1
5	3	4	1	0	2	1	0	8	32	1	0	3	0	0	0
5	3	4	2	0	1	1	18	0	4	2	0	3	0	0	1
5	3	4	1	0	1	1	18	0	4	2	0	1	0	0	1
5	3	4	2	0	1	1	18	0	4	2	0	1	0	0	1
5	3	5	1	0	1	1	24	0	6	2	0	1	0	0	1
5	3	4	1	0	2	1	0	8	32	2	0	1	0	0	1
5	3	5	1	0	2	1	0	10	48	2	0	1	0	0	1
5	3	5	1	0	2	1	0	10	48	2	0	1	0	0	1
5	3	5	1	0	1	1	24	0	6	2	0	1	0	0	1
5	3	3	1	0	1	1	12	0	2	2	0	1	0	0	1
5	3	5	1	0	1	1	24	0	6	2	0	1	0	0	1
5	3	5	2	1	1	1	24	0	0	2	0	1	0	0	1
5	3	5	1	0	1	1	24	0	6	2	0	1	0	0	1
5	3	5	1	0	2	1	0	10	48	2	0	1	0	0	1
5	3	5	1	0	2	1	0	10	48	2	0	1	0	0	1
5	3	5	1	0	1	1	24	0	0	2	0	1	0	0	1
5	3	5	2	0	2	1	0	10	48	2	0	1	0	0	1
5	3	5	1	0	2	1	0	10	48	2	0	1	0	0	1
5	3	4	1	0	1	1	18	0	4	2	0	1	0	0	1
5	3	5	1	0	2	1	0	10	48	2	0	1	0	0	1
5	3	4	2	0	1	1	18	0	4	1	0	3	0	0	0
5	3	3	2	0	1	1	12	0	2	1	0	3	0	0	0
5	3	5	1	0	2	1	0	14	48	1	0	3	0	0	0
5	3	2	2	0	1	1	6	0	0	1	0	3	0	0	0
5	3	2	1	0	2	1	0	4	0	1	0	3	0	0	0
5	3	3	2	0	2	1	0	5	16	1	0	3	0	0	0
5	3	3	1	0	2	1	0	5	16	1	0	3	0	0	0
5	3	3	1	0	2	1	0	5	16	1	0	3	0	0	0
5	3	3	1	0	2	1	0	5	16	1	0	3	0	0	0
5	3	3	1	0	1	1	12	0	2	2	0	3	0	0	1
5	3	5	1	0	2	1	0	10	48	2	0	3	0	0	1
5	3	3	2	0	2	1	0	5	16	1	0	3	0	0	0
5	3	4	1	0	1	1	18	0	4	2	0	3	0	0	1
5	3	5	1	0	1	1	24	0	6	1	0	3	0	0	0
5	3	3	2	0	1	1	12	0	2	1	0	3	0	0	0
5	3	4	2	0	1	1	18	0	4	1	0	3	0	0	0
5	3	3	2	0	1	1	12	0	2	1	0	3	0	0	0
5	3	5	2	0	1	1	24	0	6	1	0	3	0	0	0
5	3	5	1	0	1	1	24	0	6	2	0	3	0	0	1
5	3	3	1	0	1	1	12	0	2	2	0	3	0	0	1
5	3	5	1	0	1	1	24	0	6	2	0	3	0	0	1
5	3	2	2	0	1	1	6	0	0	1	0	3	0	0	0
5	3	2	1	0	1	1	6	0	0	2	0	3	0	0	1
5	3	4	2	0	1	1	18	0	4	2	0	3	0	0	1
5	3	5	1	0	1	1	24	0	6	2	0	3	0	0	1
5	3	5	2	0	1	1	24	0	6	2	0	3	0	0	1
5	3	5	1	0	1	1	24	0	6	2	0	3	0	0	1
5	3	5	2	0	1	1	24	0	6	2	0	3	0	0	1
5	3	3	2	0	1	1	12	0	2	2	0	3	0	0	1
5	3	3	1	0	1	1	12	0	2	2	0	3	0	0	1
5	3	2	1	0	1	1	6	0	0	1	0	3	0	0	0
5	3	5	1	0	1	1	24	0	6	1	0	3	0	0	0
5	3	3	2	0	2	1	0	5	16	2	0	3	0	0	1
5	3	3	1	0	2	1	0	5	16	2	0	3	0	0	1
5	3	2	2	0	2	1	0	4	0	2	0	3	0	0	1
5	3	4	2	0	2	1	0	8	32	1	0	3	0	0	0
5	3	2	1	0	2	1	0	4	0	1	0	3	0	0	0
5	3	5	1	0	2	1	0	10	48	2	0	3	0	0	1
5	3	4	2	0	2	1	0	8	32	1	0	3	0	0	0
5	3	5	1	0	2	1	0	10	48	1	0	3	0	0	0
5	3	5	1	0	2	1	0	10	48	1	0	3	0	0	0
5	3	4	2	0	2	1	0	8	32	2	0	3	0	0	1
5	3	4	2	0	2	1	0	8	32	2	0	3	0	0	1
5	3	4	2	0	2	1	0	8	32	2	0	3	0	0	1
5	3	5	1	0	1	1	24	0	6	1	0	3	0	0	0
5	3	4	1	0	1	1	18	0	4	1	0	3	0	0	0
5	3	5	2	0	2	1	0	10	48	1	0	3	0	0	0
5	3	5	1	0	1	1	24	0	6	1	0	1	0	0	0
5	3	5	2	0	1	1	24	0	6	1	0	1	0	0	0
5	3	5	1	0	1	1	24	0	6	1	0	3	0	0	0
5	3	3	1	0	2	1	0	5	16	1	0	3	0	0	0
5	3	2	2	0	1	1	6	0	0	1	0	3	0	0	0
5	3	4	1	0	1	1	18	0	4	1	0	3	0	0	0
5	3	3	2	0	2	1	0	5	16	1	0	3	0	0	0
5	3	2	1	0	2	1	0	4	0	1	0	3	0	0	0
5	3	5	2	0	1	1	24	0	6	1	0	3	0	0	0
5	3	4	1	0	1	1	18	0	4	1	0	3	0	0	0
5	3	3	2	0	2	1	0	5	16	2	0	3	0	0	1
5	3	5	1	0	1	1	24	0	6	2	0	1	0	0	1
5	3	3	2	0	2	1	0	5	16	1	0	1	0	0	0
5	3	5	1	0	1	1	24	0	6	1	0	1	0	0	0
5	3	5	2	0	1	1	24	0	6	1	0	1	0	0	0
5	3	2	1	0	1	1	6	0	0	1	0	3	0	0	0
5	3	3	1	0	2	1	0	5	16	1	0	1	0	0	0
5	3	3	1	0	2	1	0	5	16	1	0	3	0	0	0
5	3	2	2	0	2	1	0	4	0	1	0	3	0	0	0
5	3	2	1	0	2	1	0	4	0	1	0	1	0	0	0
5	3	5	1	0	2	1	0	10	48	2	0	3	0	0	1
5	3	4	2	0	2	1	0	8	32	1	0	1	0	0	0
5	3	5	1	0	2	1	0	10	48	1	0	1	0	0	0
5	3	3	2	0	2	1	0	5	16	1	0	3	0	0	0
5	3	4	1	0	1	1	18	0	4	1	0	1	0	0	0
5	3	5	2	0	2	1	0	10	48	2	0	1	0	0	1
5	3	5	2	0	1	1	24	0	6	2	0	1	0	0	1
5	3	3	2	0	2	1	0	5	16	1	0	3	0	0	0
5	3	4	1	0	2	1	0	8	32	2	0	1	0	0	1
5	3	5	1	0	2	1	0	10	48	1	0	1	0	0	0
5	3	3	2	0	2	1	0	5	16	2	0	1	0	0	1
5	3	4	2	0	2	1	0	8	32	1	0	3	0	0	0
5	3	4	2	0	2	1	0	8	32	1	0	3	0	0	0
5	3	3	1	0	2	1	0	5	16	1	0	3	0	0	0
5	3	4	2	0	2	1	0	8	32	1	0	3	0	0	0
5	3	2	2	0	2	1	0	4	0	2	0	3	0	0	1
5	3	5	2	0	2	1	0	10	48	1	0	3	0	0	0
5	3	3	1	0	2	1	0	5	16	2	0	1	0	0	1
5	3	2	1	0	2	1	0	4	0	2	0	3	0	0	1
4	3	1	1	0	1	1	0	0	0	2	0	3	1	1	1
5	3	5	2	0	2	1	0	10	48	2	0	3	0	0	1
5	3	2	1	0	2	1	0	4	0	2	0	1	0	0	1
5	3	2	2	0	1	1	6	0	0	1	0	1	0	0	0
5	3	4	2	0	1	1	18	0	4	1	0	1	0	0	0
5	3	4	1	0	2	1	0	8	32	1	0	1	0	0	0
5	3	3	1	0	1	1	12	0	2	1	0	1	0	0	0
5	3	3	2	0	2	1	0	5	16	1	0	3	0	0	0
5	3	2	2	0	1	1	6	0	0	1	0	1	0	0	0
5	3	3	2	0	2	1	0	5	16	1	0	1	0	0	0
5	3	4	1	0	1	1	18	0	4	1	0	3	0	0	0
5	3	4	2	0	1	1	18	0	4	2	0	3	0	0	1
5	3	5	1	0	1	1	24	0	6	1	0	3	0	0	0
5	3	5	1	0	1	1	24	0	6	2	0	3	0	0	1
5	3	4	2	0	1	1	18	0	4	2	0	3	0	0	1
5	3	4	2	0	2	1	0	8	32	2	0	3	0	0	1
5	3	5	1	0	2	1	0	10	48	1	0	1	0	0	0
5	3	3	1	0	2	1	0	5	16	1	0	3	0	0	0
5	3	3	2	0	2	1	0	5	16	1	0	3	0	0	0
5	3	4	1	0	2	1	0	8	32	2	0	3	0	0	1
3	1	2	2	0	3	1	0	0	0	1	0	3	1	0	1
5	3	3	1	0	2	1	0	5	16	2	0	3	0	0	1
5	3	2	1	0	1	1	6	0	0	2	0	3	0	0	1
5	3	3	1	0	1	1	12	0	2	2	0	3	0	0	1
5	3	3	1	0	2	1	0	5	16	2	0	3	0	0	1
5	3	5	2	0	1	1	24	0	6	1	0	3	0	0	0
5	3	3	1	0	1	1	12	0	2	2	0	3	0	0	1
5	3	2	1	0	2	1	0	4	0	2	0	3	0	0	1
5	3	4	2	0	2	1	0	8	32	2	0	3	0	0	1
5	3	3	2	0	1	1	12	0	2	2	0	3	0	0	1
4	3	4	1	0	3	1	0	0	32	2	0	3	1	0	1
5	3	5	1	0	2	1	0	10	48	2	0	3	0	0	1
5	3	5	1	0	2	1	0	10	48	2	0	3	0	0	1
5	4	5	2	0	1	1	24	0	6	1	0	3	0	0	0
5	4	5	1	0	1	1	24	0	6	1	0	3	0	0	0
1	3	5	1	0	2	1	0	10	48	1	0	1	0	0	0
1	3	5	1	0	2	1	0	10	48	1	0	1	0	0	0
1	3	5	1	0	2	1	0	10	48	2	0	1	0	0	1
1	3	5	1	0	2	1	0	10	48	2	0	1	0	0	1
1	3	3	2	0	2	1	0	5	16	2	0	1	0	0	1
1	3	5	1	0	2	1	0	10	48	2	0	1	0	0	1
1	3	5	1	0	2	1	0	10	48	2	0	1	0	0	1
1	3	5	1	0	3	1	24	0	48	2	0	1	0	0	1
4	3	2	1	0	1	1	6	0	4	2	0	3	1	0	1
1	3	5	1	0	1	1	24	0	6	2	0	1	0	0	1
1	3	4	2	0	2	1	0	8	32	2	0	1	0	0	1
1	3	4	1	0	2	1	0	8	32	2	0	1	0	0	1
1	3	4	2	0	2	1	0	8	32	2	0	1	0	0	1
1	3	3	2	0	2	1	0	5	16	0	0	1	0	0	9
1	3	5	1	0	2	1	0	10	48	2	0	1	0	0	1
1	3	5	1	0	2	1	0	10	48	1	0	1	0	0	0
1	3	5	1	0	2	1	0	10	48	0	0	1	0	0	9
1	3	5	1	0	2	1	0	10	48	0	0	1	0	0	9
1	3	5	1	0	2	1	0	10	48	2	0	1	0	0	1
1	3	5	1	0	2	1	0	10	48	0	0	1	0	0	9
1	3	5	2	0	2	1	0	10	48	1	0	1	0	0	0
1	3	5	2	0	2	1	0	10	48	1	0	1	0	0	0
1	3	4	1	0	2	1	0	8	32	2	0	1	0	0	1
1	3	4	1	0	2	1	0	8	32	2	0	2	0	0	1
1	3	5	1	0	1	1	24	0	6	2	0	2	0	0	1
1	3	2	1	0	1	1	6	0	0	2	0	2	0	0	1
1	3	5	2	0	2	1	0	10	48	0	0	2	0	0	9
1	3	5	2	0	1	1	24	0	6	2	0	2	0	0	1
1	3	5	2	0	2	1	0	10	48	2	0	2	0	0	1
1	3	4	1	0	2	1	0	8	32	2	0	1	0	0	1
1	3	2	2	0	2	1	0	4	0	2	0	1	0	0	1
1	3	5	2	0	2	1	0	10	48	0	0	1	0	0	9
1	3	4	1	0	2	1	0	8	32	2	0	1	0	0	1
1	3	5	2	0	2	1	0	10	48	1	0	1	0	0	0
1	3	5	1	0	2	1	0	10	48	2	0	1	0	0	1
1	3	5	1	0	2	1	0	10	48	2	0	1	0	0	1
1	3	4	2	0	2	1	0	8	32	2	0	1	0	0	1
1	3	5	2	0	2	1	0	10	48	1	0	1	0	0	0
1	3	4	2	0	2	1	0	8	32	2	0	1	0	0	1
1	3	5	2	0	2	1	0	10	48	2	0	1	0	0	1
1	3	3	1	0	2	1	0	5	16	2	0	1	0	0	1
1	3	5	1	0	2	1	0	10	48	2	0	1	0	0	1
1	3	4	2	0	2	1	0	8	32	2	0	2	0	0	1
1	3	3	2	0	2	1	0	5	16	1	0	2	0	0	0
1	3	4	1	0	2	1	0	8	32	1	0	1	0	0	0
1	3	5	1	0	2	1	0	10	48	1	0	1	0	0	0
1	3	3	1	0	2	1	0	5	16	2	0	1	0	0	1
1	3	5	1	0	2	1	0	10	48	1	0	1	0	0	0
1	3	3	1	0	2	1	0	5	16	1	0	1	0	0	0
1	3	3	1	0	2	1	0	5	16	1	0	1	0	0	0
1	3	3	2	0	2	1	0	5	16	2	0	1	0	0	1
1	3	5	1	0	2	1	0	10	48	1	0	1	0	0	0
1	3	4	1	0	2	1	0	8	32	1	0	1	0	0	0
1	3	5	1	0	3	1	24	0	48	1	0	1	0	0	0
1	3	4	1	0	3	1	18	0	32	1	0	1	0	0	0
1	3	4	1	0	2	1	0	8	32	1	0	1	0	0	0
1	3	5	1	0	2	1	0	10	48	2	0	1	0	0	1
1	3	4	2	0	2	1	0	8	32	2	0	1	0	0	1
1	3	5	1	0	2	1	0	10	48	2	0	1	0	0	1
1	3	5	2	0	2	1	0	10	48	2	0	1	0	0	1
1	3	5	1	0	1	1	24	0	6	2	1	2	0	0	1
1	3	2	2	0	2	1	0	4	0	2	0	1	0	0	1
4	3	3	1	0	1	1	24	0	2	2	0	9	1	0	1
1	3	5	1	0	1	1	24	0	6	2	1	1	0	0	1
1	3	5	2	0	3	1	24	0	48	2	1	1	0	0	1
1	3	5	1	0	1	1	24	0	6	2	1	1	0	0	1
1	3	5	1	0	2	1	0	10	48	2	0	1	0	0	1
1	3	5	2	0	1	1	24	0	6	2	1	1	0	0	1
5	3	5	2	1	1	1	0	0	0	2	1	1	0	0	1
1	3	5	2	0	3	1	24	0	48	1	0	2	0	0	0
1	3	5	1	0	2	1	0	10	48	2	0	2	0	0	1
1	3	5	2	0	2	1	0	10	48	2	0	1	0	0	1
1	3	5	1	0	1	1	24	0	6	1	1	1	0	0	0
1	3	4	1	0	3	1	18	0	32	1	1	1	0	0	0
1	3	5	1	0	2	1	0	10	48	2	0	1	0	0	1
4	3	3	1	0	1	1	6	0	2	2	0	9	1	0	1
4	3	3	2	0	1	1	24	0	2	1	0	9	1	0	1
1	3	5	1	0	1	1	24	0	6	2	1	1	0	0	1
1	3	4	1	0	3	1	18	0	32	2	0	1	0	0	1
1	3	3	1	0	1	1	12	0	16	1	0	1	1	0	1
1	3	5	2	0	2	1	0	10	48	2	0	1	0	0	1
1	3	2	2	0	2	1	0	4	0	2	0	1	0	0	1
1	3	5	2	0	1	1	24	0	6	0	1	1	0	0	9
1	3	5	1	0	2	1	0	10	48	2	0	1	0	0	1
1	3	2	2	0	2	1	0	4	0	2	0	1	0	0	1
1	3	5	1	0	1	1	24	0	6	2	1	1	0	0	1
1	3	5	1	0	2	1	0	10	48	2	0	1	0	0	1
1	3	5	2	0	2	1	0	10	48	2	1	1	0	0	1
1	3	5	1	0	2	1	0	10	48	2	1	1	0	0	1
1	3	5	1	0	1	1	24	0	6	2	1	1	0	0	1
1	3	5	1	0	2	1	0	10	48	2	0	1	0	0	1
1	3	4	2	0	1	1	18	0	4	2	0	1	0	0	1
1	3	5	2	0	2	1	0	10	48	2	0	1	0	0	1
1	3	4	1	0	2	1	0	8	32	2	0	1	0	0	1
1	3	3	1	0	1	1	12	0	2	2	0	1	0	0	1
1	3	4	2	0	1	1	18	0	4	2	0	1	0	0	1
1	3	4	1	0	1	1	18	0	4	2	0	1	0	0	1
1	3	5	2	0	3	1	24	0	48	2	1	1	0	0	1
1	3	5	1	0	2	1	0	10	48	2	0	1	0	0	1
4	3	4	1	0	1	1	24	0	4	2	0	9	1	0	1
1	3	5	1	0	3	1	24	0	48	2	1	1	0	0	1
1	3	4	2	0	2	1	0	8	32	2	0	1	0	0	1
1	3	4	2	0	1	1	18	0	4	2	0	1	0	0	1
1	3	5	1	0	1	1	24	0	6	2	0	1	0	0	1
1	3	3	1	0	1	1	12	0	2	2	0	1	0	0	1
1	3	5	2	0	1	1	24	0	6	2	0	1	0	0	1
1	3	4	2	0	1	1	18	0	4	2	0	1	0	0	1
1	3	5	1	0	1	1	24	0	6	2	0	1	0	0	1
1	3	3	1	0	1	1	12	0	2	2	1	1	0	0	1
1	3	2	1	0	1	1	6	0	0	2	1	1	0	0	1
1	3	3	2	0	1	1	12	0	2	2	0	1	0	0	1
1	3	3	1	0	1	1	12	0	2	2	1	1	0	0	1
1	3	5	2	0	1	1	24	0	6	2	0	1	0	0	1
1	3	2	1	0	1	1	6	0	0	1	1	1	0	0	0
1	3	3	2	0	1	1	12	0	2	2	1	1	0	0	1
1	3	5	1	0	1	1	0	0	0	2	1	1	0	0	1
1	3	3	2	0	1	1	12	0	2	1	0	1	0	0	0
1	3	2	2	0	1	1	6	0	0	2	0	1	0	0	1
1	3	2	1	0	2	1	0	4	0	2	0	1	0	0	1
1	3	2	1	0	1	1	6	0	0	2	0	1	0	0	1
1	3	2	1	0	2	1	0	4	0	2	0	1	0	0	1
1	3	2	1	0	2	1	0	4	0	2	0	1	0	0	1
1	3	2	1	0	2	1	0	4	0	2	0	1	0	0	1
1	3	4	1	0	1	1	18	0	4	2	0	1	0	0	1
1	3	5	1	0	1	1	24	0	6	2	0	1	0	0	1
1	3	2	1	0	2	1	0	4	0	2	0	1	0	0	1
1	3	2	1	0	1	1	6	0	0	2	0	1	0	0	1
1	3	5	2	0	2	1	0	10	48	1	0	1	0	0	0
1	3	2	2	0	2	1	0	4	0	1	0	1	0	0	0
1	3	2	1	0	2	1	0	4	0	2	0	1	0	0	1
1	3	5	1	0	1	1	24	0	6	2	0	1	0	0	1
1	3	5	1	0	2	1	0	10	48	1	0	1	0	0	0
1	3	5	1	0	1	1	24	0	6	2	0	1	0	0	1
1	3	3	1	0	1	1	12	0	2	2	0	1	0	0	1
3	1	4	1	0	1	1	24	0	4	1	0	9	1	0	1
1	3	3	2	0	1	1	12	0	2	2	0	1	0	0	1
1	3	5	1	0	1	1	24	0	6	2	0	1	0	0	1
1	3	4	1	0	1	1	18	0	4	1	0	1	0	0	0
1	3	4	2	0	1	1	18	0	4	2	0	1	0	0	1
1	3	2	2	0	2	1	0	4	0	0	0	3	0	0	9
1	3	5	1	0	2	1	0	10	48	0	0	3	0	0	9
1	3	2	1	0	1	1	6	0	0	2	0	1	0	0	1
1	3	2	1	0	1	1	6	0	0	2	0	1	0	0	1
1	3	5	2	1	2	1	0	10	0	2	0	1	0	0	1
1	3	3	2	0	2	1	0	5	16	2	0	1	0	0	1
1	3	5	2	1	1	1	24	0	0	2	0	1	0	0	1
1	3	2	2	0	1	1	6	0	0	2	0	1	0	0	1
1	3	5	1	0	1	1	24	0	6	2	0	1	0	0	1
1	3	4	2	0	1	1	18	0	4	2	0	1	0	0	1
1	3	2	2	0	1	1	6	0	0	2	0	1	0	0	1
1	3	5	1	0	2	1	0	10	48	2	0	1	0	0	1
1	3	5	1	0	1	1	24	0	6	2	0	1	0	0	1
1	3	2	1	0	2	1	0	4	0	2	0	1	0	0	1
1	3	3	2	0	1	1	12	0	2	2	0	1	0	0	1
1	3	3	1	0	2	1	0	5	16	2	0	1	0	0	1
1	3	4	1	0	2	1	0	8	32	1	0	1	0	0	0
1	3	5	1	0	3	1	0	0	48	0	1	1	1	0	9
1	3	5	1	0	1	1	24	0	6	2	1	1	0	0	1
1	3	5	1	0	2	1	0	10	48	2	1	1	0	0	1
1	3	5	1	0	1	1	24	0	6	2	0	1	0	0	1
1	3	5	1	0	1	1	24	0	6	2	1	1	0	0	1
1	3	5	1	0	3	1	24	0	48	2	1	1	0	0	1
1	3	4	1	0	1	1	18	0	4	2	1	1	0	0	1
1	3	5	1	0	3	1	24	0	48	0	1	1	0	0	9
1	3	5	1	0	1	1	24	0	6	2	1	1	0	0	1
4	3	4	1	0	1	1	18	0	6	2	0	9	1	0	1
1	3	3	1	0	2	1	0	5	16	2	1	1	0	0	1
1	3	5	1	0	1	1	24	0	6	2	1	1	0	0	1
1	3	5	1	0	1	1	24	0	6	2	1	1	0	0	1
1	3	5	1	0	2	1	0	10	48	1	0	1	0	0	0
1	3	2	1	0	2	1	0	4	0	2	0	1	0	0	1
1	3	4	1	0	2	1	0	8	32	1	0	1	0	0	0
1	3	3	1	0	2	1	0	5	16	1	0	1	0	0	0
1	3	5	2	1	2	1	0	10	0	1	0	1	0	0	0
1	3	5	1	0	2	1	0	10	48	1	0	1	0	0	0
1	3	5	1	0	2	1	0	10	48	1	0	1	0	0	0
1	3	5	1	0	2	1	0	10	48	1	0	1	0	0	0
1	3	5	1	0	2	1	0	10	48	1	0	1	0	0	0
1	3	5	1	0	2	1	0	10	48	1	0	1	0	0	0
1	3	5	1	0	2	1	0	10	48	1	0	1	0	0	0
1	3	5	1	0	2	1	0	10	48	1	0	1	0	0	0
1	3	5	1	0	2	1	0	10	48	1	0	1	0	0	0
1	3	5	1	0	2	1	0	10	48	2	0	1	0	0	1
4	3	4	1	0	1	1	18	0	6	2	0	9	1	0	1
1	3	2	1	0	2	1	0	4	0	2	0	1	0	0	1
1	3	3	1	0	2	1	0	5	16	2	1	1	0	0	1
1	3	5	1	0	2	1	0	10	48	2	0	1	0	0	1
1	3	3	2	0	2	1	0	5	16	1	0	1	0	0	0
1	3	2	1	0	2	1	0	4	0	2	0	1	0	0	1
1	3	2	2	0	2	1	0	4	0	2	0	2	0	0	1
1	3	5	1	0	2	1	0	10	48	2	1	2	0	0	1
1	3	3	1	0	2	1	0	5	16	2	0	1	0	0	1
1	3	5	2	0	2	1	0	10	48	2	0	1	0	0	1
1	3	5	1	0	2	1	0	10	48	2	0	1	0	0	1
1	3	4	1	0	2	1	0	8	32	2	0	1	0	0	1
1	3	5	1	0	2	1	0	10	48	2	0	1	0	0	1
1	3	3	2	0	2	1	0	5	16	1	0	2	0	0	0
1	3	5	1	0	2	1	0	10	48	2	0	1	0	0	1
3	1	1	2	0	1	1	6	0	0	1	0	3	1	1	1
1	3	4	1	0	2	1	0	8	32	2	0	1	0	0	1
1	3	2	1	0	2	1	0	4	0	2	0	1	0	0	1
1	3	5	1	0	2	1	0	10	48	2	0	1	0	0	1
1	3	3	1	0	2	1	0	5	16	2	0	1	0	0	1
1	3	4	1	0	2	1	0	8	32	2	0	1	0	0	1
1	3	3	2	0	2	1	0	5	16	2	0	1	0	0	1
1	3	5	2	0	2	1	0	10	48	1	0	1	0	0	0
1	3	5	1	0	2	1	0	10	48	2	0	1	0	0	1
1	3	5	1	0	2	1	0	10	48	2	0	1	0	0	1
1	3	5	1	0	2	1	0	10	48	1	0	1	0	0	0
1	3	5	1	0	2	1	0	10	48	1	0	1	0	0	0
1	3	5	1	0	2	1	0	10	48	2	0	1	0	0	1
1	3	5	1	0	2	1	0	10	48	0	0	1	0	0	9
1	3	5	1	0	2	1	0	10	48	1	0	1	0	0	0
1	3	3	2	0	2	1	0	5	16	1	0	1	0	0	0
1	3	5	1	0	2	1	0	10	48	1	0	1	0	0	0
1	3	5	1	0	2	1	0	10	48	2	0	1	0	0	1
1	3	3	2	0	2	1	0	5	16	1	0	1	0	0	0
1	3	3	2	0	2	1	0	5	16	1	0	1	0	0	0
1	3	5	1	0	2	1	0	10	48	1	0	1	0	0	0
1	3	5	1	0	2	1	0	10	48	2	0	1	0	0	1
1	3	5	1	0	2	1	0	10	48	1	0	1	0	0	0
1	3	5	1	0	2	1	0	10	48	2	0	1	0	0	1
1	3	4	1	0	2	1	0	8	32	1	0	1	0	0	0
1	3	5	1	0	2	1	0	10	48	1	0	1	0	0	0
1	3	5	1	0	2	1	0	10	48	2	0	1	0	0	1
1	3	4	2	0	2	1	0	8	32	2	0	1	0	0	1
1	3	5	1	0	2	1	0	10	48	2	0	1	0	0	1
1	3	5	1	0	2	1	0	10	48	1	0	1	0	0	0
1	3	3	2	0	2	1	0	5	16	1	0	1	0	0	0
1	3	2	1	0	2	1	0	4	0	2	0	1	0	0	1
1	3	4	1	0	2	1	0	8	32	0	0	1	0	0	9
1	3	4	1	0	2	1	0	8	32	1	0	1	0	0	0
1	3	5	1	0	2	1	0	10	48	1	0	1	0	0	0
1	3	5	2	0	2	1	0	10	48	2	0	1	0	0	1
1	3	5	1	0	2	1	0	10	48	2	0	1	0	0	1
1	3	4	1	0	2	1	0	8	32	1	0	1	0	0	0
1	3	5	1	0	2	1	0	10	48	2	0	1	0	0	1
1	3	5	1	0	2	1	0	10	48	2	0	1	0	0	1
1	3	5	1	0	2	1	0	10	48	1	0	1	0	0	0
1	3	5	2	0	2	1	0	10	48	1	0	1	0	0	0
1	3	5	1	0	2	1	0	10	48	1	0	1	0	0	0
1	3	4	2	0	2	1	0	8	32	1	0	1	0	0	0
1	3	5	1	0	2	1	0	10	48	2	0	1	0	0	1
1	3	5	1	0	2	1	0	10	48	1	0	1	0	0	0
[truncated: 1,019 more rows]

## Sheet: DDS
Field name	Field label	Field type	Field length	Field values	Value labels	Comment
org	Organization name	text	1	1 2 3 4 5 6	EHO A EHO B EHO C EHO D EHO E EHO F
state	Name of state			1 2 3 4 5	Kachin Kayah Kayin Mon Tanintharyi
agegp	Patient age group	integer	1	1 2 3 4 5 9	less than 1 year 1 to 4 years 5 to 9 years 10 to 14 years 15 years and above not recorded
sex	Patient sex	integer	1	1 2 9	male female not recorded
preg	Pregnancy Condition	integer	1	1 2	pregnant not pregnant
rdt	RDT Result	integer	1	1 2 3 4	Pf Pv Mix Negative
casety	Case Type (Severity)	integer	1	1 2	not severe severe
act	No. of ACT tablet given	integer	2	0-40
cq	No. of CQ tablet given	integer	2	0-20
pq	No. of PQ tablet given	integer	2	0-20
fev	Onset of fever within 24 hours	integer	1	1 2	Yes No
ref	Refer to nearest hospital	integer	1	0 1	No Yes
sercha	Service delivery channel	integer	1	1 2 3	Clinic Mobile Volunteer
cor	Treatment according to guidelines or not	integer	1	0 1	Treated according to guidelines Not treated according to guidelines	Please translate into English if there is any comment or remark in the remark column. Do not exceed 50 characters.
eliref	Eligible for referral	integer	1	0 1	Not eligible Eligible
cortime	Correct and timely treatment	integer	1	0 1	Correct and timely treatment Not correct and timely treatment

## Sheet: List
	Organization			Township	State
	Burma Medical Association	EHO A		Bawlake	Kayah
	Civil Health and Development Network	EHO B		Demoso	Kayah
	Kachin Baptist Convention	EHO C		Hlaingbwe	Kayin
	Karen Baptist Convention	EHO D		Hpakant	Kachin
	Karen Department of Health and Welfare	EHO E		Hpa-An	Kayin
	Mon National Health Committee	EHO F		Hpasawng	Kayah
				Hpruso	Kayah
				Injangyang	Kachin
				Kawkareik	Kayin
				Kyainseikgyi	Kayin
				Loikaw	Kayah
				Mese	Kayah
				Myawaddy	Kayin
				Myitkyina	Kachin
				Pekon	Shan (South)
				Shadaw	Kayah
				Sumprabum	Kachin
				Tanai	Kachin
				Thandaunggyi	Kayin
				Ye	Mon
				Yebyu	Tanintharyi
	Bawlake Demoso Hlaingbwe Hpa Khant Hpa-An Hpasawng Hpruso Injangyang Kawkareik Kyainseikgyi Loikaw Mese Myawaddy Myitkyina Pekon Shadaw Sumprabum Tanai Thandaunggyi Ye Yebyu
